# Supplementary material for: Variants in CALD1, ESRP1, and RBFOX1 are associated with orofacial cleft risk
Source: PLoS Genet. 2025 Sep 30;21(9):e1011581. doi: 10.1371/journal.pgen.1011581 (PMC12503292; doi:10.1371/journal.pgen.1011581)
Supplement: S1 Table — Columns include chromosome (Chr), position in hg38 (Pos), reference and alternate (effect) alleles (Ref/Alt), rsID, nearest gene, alternate allele frequency (AAF) for POFC1, POFC2, and GENEVA OFC, p-values and direction of effects for POFC1, POFC2, and GENEVA OFC, respectively (? indicates variant was not present in that study) for the five cleft phenotypes. Abbreviations Any: any cleft, CL/P: cleft lip with/without cleft palate, CLP: cleft lip and palate, CLO: cleft lip only, CPO: cleft palate only. (XLSX) [file pgen.1011581.s001.xlsx]

## Sheet: S1 Table
Chr	Pos	Ref	Alt	rsID	Nearest Gene	AAF POFC1	AAF POFC2	AAF GENEVA OFC	P Any	Dir Any	P CL/P	Dir CL/P	P CLP	Dir CLP	P CLO	Dir CLO	P CPO	Dir CPO
1	18639513	G	T	rs11583072	PAX7	0.365398	0.212614	0.2056	4.748e-07	++?	1.609e-08	++?	9.093e-08	++?	0.0001256	++?	0.4832	++?
1	18642220	GT	G		PAX7	0.330459	0.151983	0.19383	2.948e-08	++?	1.611e-09	++?	1.194e-08	++?	1.402e-05	++?	0.2045	++?
1	18645140	G	C	rs56675509	PAX7	0.31467	0.081762	0.19605	6.839e-10	+++	1.405e-12	+++	2.079e-09	+++	1.672e-07	+++	0.8532	+--
1	18646282	G	A	rs9439713	PAX7	0.325532	0.1263	0.1971	4.026e-10	+++	1.266e-12	+++	5.07e-10	+++	5.784e-07	+++	0.3229	+--
1	18646288	TTC	T		PAX7	0.333595	0.159298	0.19795	1.11e-10	+++	1.113e-13	+++	4.428e-11	+++	2.179e-07	+++	0.3469	++-
1	18649995	T	C	rs9439714	PAX7	0.315901	0.0825748	0.197	6.656e-10	---	1.788e-12	---	1.28e-09	---	3.166e-07	---	0.8188	-++
1	18651878	T	G	rs4920524	PAX7	0.33561	0.161573	0.19895	1.252e-10	---	1.879e-13	---	4.45e-11	---	3.916e-07	---	0.2933	--+
1	18653380	G	T	rs742071	PAX7	0.365062	0.215865	0.21136	1.616e-09	+++	2.499e-12	+++	7.124e-10	+++	3.64e-06	+++	0.5802	++-
1	18660014	G	A	rs56075776	PAX7	0.343897	0.197984	0.19709	2.576e-08	++?	8.501e-10	++?	1.244e-08	++?	1.779e-05	++?	0.1772	++?
1	18665041	C	T	rs736700	PAX7	0.328219	0.152633	0.19028	3.75e-07	++?	1.948e-08	++?	6.514e-08	++?	9.895e-05	++?	0.3327	++?
1	18666059	A	G	rs736399	PAX7	0.331243	0.156697	0.19078	3.617e-07	--?	2.464e-08	--?	5.054e-08	--?	0.0002195	--?	0.3316	--?
1	209707700	A	G	rs2236902	HSD11B1	0.113438	0.0856632	0.1434	1.313e-09	+++	2.81e-12	+++	1.344e-10	+++	8.76e-05	+++	0.04993	---
1	209707700	A	G	rs2236902	HSD11B1	0.113438	0.0856632	0.1434	1.313e-09	+++	2.81e-12	+++	1.344e-10	+++	8.76e-05	+++	0.04993	---
1	209712164	A	G	rs4844488	HSD11B1	0.130011	0.0921651	0.16707	1.356e-06	+++	5.35e-09	+++	7.284e-08	+++	0.0003806	+++	0.07681	---
1	209712164	A	G	rs4844488	HSD11B1	0.130011	0.0921651	0.16707	1.356e-06	+++	5.35e-09	+++	7.284e-08	+++	0.0003806	+++	0.07681	---
1	209718468	G	A	rs77959785	HSD11B1	0.113774	0.0895644	0.14265	2.48e-09	---	9.665e-12	---	8.56e-10	---	2.704e-05	---	0.0853	+++
1	209718468	G	A	rs77959785	HSD11B1	0.113774	0.0895644	0.14265	2.48e-09	---	9.665e-12	---	8.56e-10	---	2.704e-05	---	0.0853	+++
1	209718690	A	G	rs74636431	HSD11B1	0.113774	0.0895644	0.14265	2.48e-09	+++	9.665e-12	+++	8.56e-10	+++	2.704e-05	+++	0.0853	---
1	209718690	A	G	rs74636431	HSD11B1	0.113774	0.0895644	0.14265	2.48e-09	+++	9.665e-12	+++	8.56e-10	+++	2.704e-05	+++	0.0853	---
1	209719361	G	A	rs79096793	HSD11B1	0.113774	0.0895644	0.1424	2.652e-09	---	1.168e-11	---	9.467e-10	---	2.915e-05	---	0.08949	+++
1	209719361	G	A	rs79096793	HSD11B1	0.113774	0.0895644	0.1424	2.652e-09	---	1.168e-11	---	9.467e-10	---	2.915e-05	---	0.08949	+++
1	209722867	C	T	rs2298930	HSD11B1	0.113774	0.0934655	0.15282	9.713e-10	---	3.288e-12	---	5.922e-10	---	1.044e-05	---	0.0875	+++
1	209722867	C	T	rs2298930	HSD11B1	0.113774	0.0934655	0.15282	9.713e-10	---	3.288e-12	---	5.922e-10	---	1.044e-05	---	0.0875	+++
1	209726962	C	A	rs2282740	HSD11B1	0.113998	0.0937906	0.15347	1.44e-09	---	5.276e-12	---	8.167e-10	---	1.492e-05	---	0.07525	+++
1	209726962	C	A	rs2282740	HSD11B1	0.113998	0.0937906	0.15347	1.44e-09	---	5.276e-12	---	8.167e-10	---	1.492e-05	---	0.07525	+++
1	209730907	T	G	rs12561766	HSD11B1	0.113998	0.0942783	0.15476	2.054e-09	+++	8.103e-12	+++	1.184e-09	+++	1.514e-05	+++	0.07735	---
1	209730907	T	G	rs12561766	HSD11B1	0.113998	0.0942783	0.15476	2.054e-09	+++	8.103e-12	+++	1.184e-09	+++	1.514e-05	+++	0.07735	---
1	209739248	C	T	rs17015076	HSD11B1-AS1	0.117245	0.110208	0.15928	9.532e-08	---	4.501e-10	---	2.947e-08	---	0.0001301	---	0.05607	+++
1	209739248	C	T	rs17015076	HSD11B1-AS1	0.117245	0.110208	0.15928	9.532e-08	---	4.501e-10	---	2.947e-08	---	0.0001301	---	0.05607	+++
1	209739397	C	G	rs4545339	HSD11B1-AS1	0.117245	0.110208	0.15495	5.246e-09	+++	3.736e-11	+++	5.368e-09	+++	7.13e-05	+++	0.08826	---
1	209739397	C	G	rs4545339	HSD11B1-AS1	0.117245	0.110208	0.15495	5.246e-09	+++	3.736e-11	+++	5.368e-09	+++	7.13e-05	+++	0.08826	---
1	209739397	C	G	rs4545339	HSD11B1-AS1	0.117245	0.110208	0.15495	5.246e-09	+++	3.736e-11	+++	5.368e-09	+++	7.13e-05	+++	0.08826	---
1	209740073	C	T	rs114803247	HSD11B1-AS1	0.117245	0.110208	0.15491	6.34e-09	---	4.098e-11	---	5.838e-09	---	7.236e-05	---	0.08342	+++
1	209740073	C	T	rs114803247	HSD11B1-AS1	0.117245	0.110208	0.15491	6.34e-09	---	4.098e-11	---	5.838e-09	---	7.236e-05	---	0.08342	+++
1	209740571	A	G	rs79880650	HSD11B1-AS1	0.116349	0.105494	0.1549	1.916e-09	+++	9.078e-12	+++	2.327e-09	+++	1.351e-05	+++	0.08674	---
1	209740571	A	G	rs79880650	HSD11B1-AS1	0.116349	0.105494	0.1549	1.916e-09	+++	9.078e-12	+++	2.327e-09	+++	1.351e-05	+++	0.08674	---
1	209740755	T	A	rs74406304	HSD11B1-AS1	0.117357	0.110371	0.15492	6.949e-09	---	4.609e-11	---	6.661e-09	---	6.843e-05	---	0.08601	+++
1	209740755	T	A	rs74406304	HSD11B1-AS1	0.117357	0.110371	0.15492	6.949e-09	---	4.609e-11	---	6.661e-09	---	6.843e-05	---	0.08601	+++
1	209740886	A	T	rs75420308	HSD11B1-AS1	0.117245	0.110208	0.15491	6.34e-09	+++	4.098e-11	+++	5.838e-09	+++	7.236e-05	+++	0.08342	---
1	209740886	A	T	rs75420308	HSD11B1-AS1	0.117245	0.110208	0.15491	6.34e-09	+++	4.098e-11	+++	5.838e-09	+++	7.236e-05	+++	0.08342	---
1	209742119	A	G	rs7515014	HSD11B1-AS1	0.126764	0.145644	0.15513	8.335e-09	+++	3.152e-11	+++	8.737e-09	+++	7.346e-05	+++	0.06312	---
1	209742119	A	G	rs7515014	HSD11B1-AS1	0.126764	0.145644	0.15513	8.335e-09	+++	3.152e-11	+++	8.737e-09	+++	7.346e-05	+++	0.06312	---
1	209742230	T	C	rs7517461	HSD11B1-AS1	0.126876	0.145481	0.15511	7.723e-09	+++	3.34e-11	+++	9.419e-09	+++	7.346e-05	+++	0.07937	---
1	209742230	T	C	rs7517461	HSD11B1-AS1	0.126876	0.145481	0.15511	7.723e-09	+++	3.34e-11	+++	9.419e-09	+++	7.346e-05	+++	0.07937	---
1	209742873	A	G	rs17015078	HSD11B1-AS1	0.126876	0.145481	0.15513	8.84e-09	+++	3.771e-11	+++	1.054e-08	+++	7.346e-05	+++	0.07138	---
1	209742873	A	G	rs17015078	HSD11B1-AS1	0.126876	0.145481	0.15513	8.84e-09	+++	3.771e-11	+++	1.054e-08	+++	7.346e-05	+++	0.07138	---
1	209743253	G	A	rs7528642	HSD11B1-AS1	0.121837	0.129064	0.15474	8.234e-09	---	1.606e-11	---	6.78e-09	---	3.481e-05	---	0.03051	+++
1	209743253	G	A	rs7528642	HSD11B1-AS1	0.121837	0.129064	0.15474	8.234e-09	---	1.606e-11	---	6.78e-09	---	3.481e-05	---	0.03051	+++
1	209747193	G	A	rs2038053	HSD11B1-AS1	0.113886	0.0931404	0.15253	5.262e-09	---	2.681e-11	---	2.609e-09	---	2.883e-05	---	0.06823	+++
1	209747193	G	A	rs2038053	HSD11B1-AS1	0.113886	0.0931404	0.15253	5.262e-09	---	2.681e-11	---	2.609e-09	---	2.883e-05	---	0.06823	+++
1	209752682	T	G	rs57283682	HSD11B1-AS1	0.11467	0.0954161	0.15477	5.252e-10	+++	8.063e-13	+++	5.273e-10	+++	2.968e-06	+++	0.06282	---
1	209752682	T	G	rs57283682	HSD11B1-AS1	0.11467	0.0954161	0.15477	5.252e-10	+++	8.063e-13	+++	5.273e-10	+++	2.968e-06	+++	0.06282	---
1	209754732	G	A	rs78522228	HSD11B1-AS1	0.11467	0.0954161	0.15477	4.69e-10	---	6.999e-13	---	4.632e-10	---	2.968e-06	---	0.06282	+++
1	209754732	G	A	rs78522228	HSD11B1-AS1	0.11467	0.0954161	0.15477	4.69e-10	---	6.999e-13	---	4.632e-10	---	2.968e-06	---	0.06282	+++
1	209756108	G	T	rs2272866	TRAF3IP3	0.11467	0.0954161	0.15496	5.165e-10	---	7.824e-13	---	5.136e-10	---	2.968e-06	---	0.06282	+++
1	209756108	G	T	rs2272866	TRAF3IP3	0.11467	0.0954161	0.15496	5.165e-10	---	7.824e-13	---	5.136e-10	---	2.968e-06	---	0.06282	+++
1	209757333	C	T	rs4844893	TRAF3IP3	0.115118	0.0980169	0.15464	1.904e-10	---	2.379e-13	---	1.738e-10	---	1.366e-06	---	0.06283	+++
1	209757333	C	T	rs4844893	TRAF3IP3	0.115118	0.0980169	0.15464	1.904e-10	---	2.379e-13	---	1.738e-10	---	1.366e-06	---	0.06283	+++
1	209757784	C	T	rs4844894	TRAF3IP3	0.114558	0.0957412	0.1546	4.523e-10	---	8.077e-13	---	5.47e-10	---	3.224e-06	---	0.0632	+++
1	209757784	C	T	rs4844894	TRAF3IP3	0.114558	0.0957412	0.1546	4.523e-10	---	8.077e-13	---	5.47e-10	---	3.224e-06	---	0.0632	+++
1	209758681	A	G	rs2294406	TRAF3IP3	0.117021	0.106307	0.15477	2.542e-11	+++	1.276e-14	+++	4.009e-11	+++	1.996e-07	+++	0.0291	---
1	209758681	A	G	rs2294406	TRAF3IP3	0.117021	0.106307	0.15477	2.542e-11	+++	1.276e-14	+++	4.009e-11	+++	1.996e-07	+++	0.0291	---
1	209760183	G	A	rs2076149	TRAF3IP3	0.115006	0.0936281	0.15446	1.894e-11	---	1.31e-14	---	1.938e-11	---	6.721e-07	---	0.02697	+++
1	209760183	G	A	rs2076149	TRAF3IP3	0.115006	0.0936281	0.15446	1.894e-11	---	1.31e-14	---	1.938e-11	---	6.721e-07	---	0.02697	+++
1	209761408	T	C	rs2142860	TRAF3IP3	0.115454	0.0962289	0.15439	1.225e-11	+++	7.966e-15	+++	9.683e-12	+++	4.787e-07	+++	0.04135	---
1	209761408	T	C	rs2142860	TRAF3IP3	0.115454	0.0962289	0.15439	1.225e-11	+++	7.966e-15	+++	9.683e-12	+++	4.787e-07	+++	0.04135	---
1	209764730	C	T	rs4844491	TRAF3IP3	0.115677	0.0907022	0.15071	1.634e-11	---	1.19e-14	---	7.463e-11	---	4.786e-08	---	0.06559	+++
1	209765423	T	C	rs79185203	TRAF3IP3	0.114334	0.0895644	0.15085	2.847e-11	+++	2.336e-14	+++	1.245e-10	+++	6.303e-08	+++	0.04745	---
1	209766461	C	T	rs78267924	TRAF3IP3	0.114782	0.0918401	0.15098	1.318e-11	---	7.582e-15	---	4.812e-11	---	2.488e-08	---	0.04392	+++
1	209767698	G	A	rs75634817	TRAF3IP3	0.114222	0.0895644	0.15057	2.027e-07	--?	9.218e-09	--?	3.714e-07	--?	5.876e-06	--?	0.07318	++?
1	209770211	AC	A		TRAF3IP3	0.114782	0.0923277	0.15323	9.028e-08	--?	2.849e-09	--?	1.352e-07	--?	2.505e-06	--?	0.04802	++?
1	209772682	C	A	rs2235370	TRAF3IP3	0.111758	0.121424	0.15613	1.145e-13	---	7.335e-18	---	3.949e-13	---	1.023e-09	---	0.02644	+++
1	209774203	G	A	rs11119345	TRAF3IP3	0.11187	0.124675	0.16069	1.66e-13	---	5.041e-18	---	7.181e-13	---	2.091e-10	---	0.01776	+++
1	209774540	T	C	rs4140636	TRAF3IP3	0.132587	0.23407	0.16291	7.611e-13	+++	5.649e-18	+++	2.176e-11	+++	6.603e-12	+++	0.01808	---
1	209774540	T	C	rs4140636	TRAF3IP3	0.132587	0.23407	0.16291	7.611e-13	+++	5.649e-18	+++	2.176e-11	+++	6.603e-12	+++	0.01808	---
1	209776787	C	T	rs12058100	TRAF3IP3	0.11243	0.126138	0.16276	1.267e-12	---	6.563e-17	---	7.499e-12	---	3.591e-10	---	0.02135	+++
1	209776787	C	T	rs12058100	TRAF3IP3	0.11243	0.126138	0.16276	1.267e-12	---	6.563e-17	---	7.499e-12	---	3.591e-10	---	0.02135	+++
1	209778257	G	A	rs12083685	TRAF3IP3	0.126652	0.192783	0.16312	4.094e-13	---	2.942e-18	---	7.204e-12	---	9.231e-12	---	0.01741	+++
1	209778257	G	A	rs12083685	TRAF3IP3	0.126652	0.192783	0.16312	4.094e-13	---	2.942e-18	---	7.204e-12	---	9.231e-12	---	0.01741	+++
1	209778378	G	T	rs41274834	TRAF3IP3	0.134043	0.236021	0.16237	6.554e-13	---	4.685e-18	---	5.472e-11	---	3.959e-12	---	0.01915	+++
1	209778378	G	T	rs41274834	TRAF3IP3	0.134043	0.236021	0.16237	6.554e-13	---	4.685e-18	---	5.472e-11	---	3.959e-12	---	0.01915	+++
1	209778485	T	G	rs41274836	TRAF3IP3	0.11243	0.126138	0.16279	1.267e-12	+++	6.563e-17	+++	7.499e-12	+++	3.591e-10	+++	0.02135	---
1	209778485	T	G	rs41274836	TRAF3IP3	0.11243	0.126138	0.16279	1.267e-12	+++	6.563e-17	+++	7.499e-12	+++	3.591e-10	+++	0.02135	---
1	209778921	T	A	rs12081405	TRAF3IP3	0.11243	0.126138	0.16277	1.407e-12	---	7.411e-17	---	8.339e-12	---	3.591e-10	---	0.02135	+++
1	209778921	T	A	rs12081405	TRAF3IP3	0.11243	0.126138	0.16277	1.407e-12	---	7.411e-17	---	8.339e-12	---	3.591e-10	---	0.02135	+++
1	209784795	TGC	T				0.316808	0.31425	3.727e-06	??-	1.764e-10	??-	1.275e-07	??-	0.000332	??-	0.09349	??+
1	209785235	T	C	rs4844895		0.24748	0.31632	0.31424	2.101e-10	+++	1.143e-12	+++	1.112e-09	+++	2.798e-07	+++	0.556	+--
1	209785235	T	C	rs4844895		0.24748	0.31632	0.31424	2.101e-10	+++	1.143e-12	+++	1.112e-09	+++	2.798e-07	+++	0.556	+--
1	209785235	T	C	rs4844895		0.24748	0.31632	0.31424	2.101e-10	+++	1.143e-12	+++	1.112e-09	+++	2.798e-07	+++	0.556	+--
1	209785823	C	T	rs1856161	IRF6		0.155722	0.20758	3.953e-09	??-	1.651e-14	??-	3.455e-09	??-	3.107e-07	??-	0.1335	??+
1	209785823	C	T	rs1856161	IRF6		0.155722	0.20758	3.953e-09	??-	1.651e-14	??-	3.455e-09	??-	3.107e-07	??-	0.1335	??+
1	209785823	C	T	rs1856161	IRF6		0.155722	0.20758	3.953e-09	??-	1.651e-14	??-	3.455e-09	??-	3.107e-07	??-	0.1335	??+
1	209786269	G	T	rs1044516	IRF6	0.249944	0.329649	0.3604	5.304e-09	---	1.014e-10	---	1.368e-08	---	1.737e-06	---	0.5069	-++
1	209786269	G	T	rs1044516	IRF6	0.249944	0.329649	0.3604	5.304e-09	---	1.014e-10	---	1.368e-08	---	1.737e-06	---	0.5069	-++
1	209786269	G	T	rs1044516	IRF6	0.249944	0.329649	0.3604	5.304e-09	---	1.014e-10	---	1.368e-08	---	1.737e-06	---	0.5069	-++
1	209787091	G	A	rs2235372	IRF6	0.248152	0.31827	0.3145	2.534e-10	---	1.327e-12	---	6.557e-10	---	6.267e-07	---	0.5579	-++
1	209787091	G	A	rs2235372	IRF6	0.248152	0.31827	0.3145	2.534e-10	---	1.327e-12	---	6.557e-10	---	6.267e-07	---	0.5579	-++
1	209787091	G	A	rs2235372	IRF6	0.248152	0.31827	0.3145	2.534e-10	---	1.327e-12	---	6.557e-10	---	6.267e-07	---	0.5579	-++
1	209787580	T	C	rs742214	IRF6	0.247704	0.317783	0.3145	2.229e-10	+++	1.062e-12	+++	6.908e-10	+++	4.233e-07	+++	0.5451	+--
1	209787580	T	C	rs742214	IRF6	0.247704	0.317783	0.3145	2.229e-10	+++	1.062e-12	+++	6.908e-10	+++	4.233e-07	+++	0.5451	+--
1	209787678	T	A	rs742215	IRF6	0.248712	0.328999	0.31468	6.513e-10	---	2.674e-12	---	9.793e-10	---	7.499e-07	---	0.4238	-++
1	209787678	T	A	rs742215	IRF6	0.248712	0.328999	0.31468	6.513e-10	---	2.674e-12	---	9.793e-10	---	7.499e-07	---	0.4238	-++
1	209789194	T	C	rs7522250	IRF6	0.248936	0.325098	0.31519	1.313e-10	+++	6.153e-13	+++	5.88e-10	+++	1.424e-07	+++	0.6623	+--
1	209789194	T	C	rs7522250	IRF6	0.248936	0.325098	0.31519	1.313e-10	+++	6.153e-13	+++	5.88e-10	+++	1.424e-07	+++	0.6623	+--
1	209789449	G	A	rs2073485	IRF6	0.245129	0.303804	0.31566	3.662e-10	---	2.272e-12	---	7.112e-10	---	1.21e-06	---	0.5532	-++
1	209789449	G	A	rs2073485	IRF6	0.245129	0.303804	0.31566	3.662e-10	---	2.272e-12	---	7.112e-10	---	1.21e-06	---	0.5532	-++
1	209790458	G	A	rs2235373	IRF6	0.243673	0.302991	0.31427	2.523e-10	---	1.58e-12	---	5.103e-10	---	9.727e-07	---	0.5631	-++
1	209790735	C	T	rs2235371	IRF6	0.116797	0.155722	0.20746	3.023e-17	---	6.334e-22	---	4.555e-16	---	7.814e-12	---	0.09674	+++
1	209791938	G	C	rs926348	IRF6	0.402464	0.342165	0.43877	2.589e-08	---	7.695e-12	---	4.895e-09	---	7.42e-07	---	0.06447	+++
1	209792242	G	C	rs2235375	IRF6	0.40056	0.344441	0.43875	4.493e-08	---	1.504e-11	---	1.495e-08	---	6.161e-07	---	0.05525	+++
1	209793284	G	A	rs17015217	IRF6	0.117021	0.155884	0.20923	2.843e-17	---	6.396e-22	---	6.498e-16	---	5.425e-12	---	0.09674	+++
1	209795339	C	A	rs2013162	IRF6	0.402352	0.342003	0.44205	3.409e-08	---	1.153e-11	---	7.909e-09	---	7.051e-07	---	0.06375	+++
1	209797265	G	A	rs59043219	IRF6	0.402352	0.342003	0.43976	2.906e-08	---	9.87e-12	---	6.507e-09	---	7.436e-07	---	0.06579	+++
1	209798168	GGAATGAAGAAGTTT	G		,IRF6	0.402128	0.342003	0.43963	2.557e-08	---	8.125e-12	---	5.215e-09	---	7.514e-07	---	0.0655	+++
1	209798283	C	A	rs2236907	IRF6	0.402128	0.342003	0.43978	2.725e-08	---	8.844e-12	---	5.643e-09	---	7.514e-07	---	0.0655	+++
1	209798295	G	C	rs2236908	IRF6	0.402128	0.342003	0.43978	2.725e-08	---	8.844e-12	---	5.643e-09	---	7.514e-07	---	0.0655	+++
1	209798310	A	G	rs2236909	IRF6	0.402128	0.342003	0.43978	2.725e-08	+++	8.844e-12	+++	5.643e-09	+++	7.514e-07	+++	0.0655	---
1	209798853	G	A	rs4844494	IRF6	0.116797	0.154909	0.2084	3.952e-18	---	1.004e-22	---	1.742e-16	---	3.133e-12	---	0.1288	+++
1	209800204	G	A	rs2294408	IRF6	0.40224	0.342003	0.4393	2.229e-08	---	6.839e-12	---	4.464e-09	---	7.436e-07	---	0.06579	+++
1	209800577	T	C	rs1160411	IRF6	0.40224	0.34184	0.43979	2.709e-08	+++	8.729e-12	+++	5.151e-09	+++	7.96e-07	+++	0.06579	---
1	209802047	T	C	rs2235377	IRF6	0.116909	0.155559	0.20996	1.673e-17	+++	2.757e-22	+++	3.83e-16	+++	3.178e-12	+++	0.09432	---
1	209802870	G	A	rs2073486	IRF6	0.401456	0.338752	0.43983	1.922e-08	---	6.111e-12	---	4.049e-09	---	7.557e-07	---	0.07591	+++
1	209803301	T	C	rs2073487	IRF6	0.40168	0.338589	0.44032	1.596e-08	+++	5.117e-12	+++	3.291e-09	+++	7.872e-07	+++	0.08237	---
1	209803881	A	AAC		,IRF6	0.402352	0.339889	0.44093	1.91e-08	+++	8.484e-12	+++	4.111e-09	+++	1.231e-06	+++	0.09727	---
1	209804499	C	T	rs12405750	IRF6	0.116909	0.155559	0.21049	1.318e-17	---	2.075e-22	---	2.972e-16	---	3.178e-12	---	0.09432	+++
1	209804753	C	T	rs3753517	IRF6	0.116909	0.155559	0.21049	1.318e-17	---	2.075e-22	---	2.972e-16	---	3.178e-12	---	0.09432	+++
1	209805432	T	G	rs17015250	IRF6	0.406383	0.366873	0.44236	5.178e-09	+++	1.322e-12	+++	2.3e-09	+++	1.684e-07	+++	0.08705	---
1	209805669	G	C	rs12403599	IRF6	0.402128	0.341027	0.44268	1.989e-08	---	1.067e-11	---	5.323e-09	---	1.352e-06	---	0.0962	+++
1	209806268	C	G	rs7545538		0.43953	0.349155	0.46893	1.1e-08	+++	3.025e-12	+++	6.696e-09	+++	7.257e-08	+++	0.1826	+--
1	209806290	C	T	rs7545542		0.412542	0.342003	0.45101	1.377e-08	---	1.134e-12	---	1.783e-09	---	2.118e-07	---	0.05254	+++
1	209806652	AGCTTCTTG	A				0.342003	0.45161	3.269e-06	??-	4.896e-13	??-	1.046e-09	??-	0.0001069	??-	0.00142	??+
1	209806810	T	G	rs6659549		0.412766	0.34249	0.45201	6.786e-09	+++	6.358e-13	+++	1.534e-09	+++	1.132e-07	+++	0.06543	---
1	209807144	G	T	rs2357229		0.412542	0.342003	0.45101	1.199e-08	---	9.483e-13	---	2e-09	---	1.533e-07	---	0.05239	+++
1	209807412	G	A	rs1005287		0.412654	0.342003	0.45107	1.181e-08	---	9.343e-13	---	1.984e-09	---	1.52e-07	---	0.05258	+++
1	209808680	G	A	rs6540559		0.260806	0.386704	0.31738	2.358e-08	---	1.064e-10	---	4.725e-08	---	8.188e-06	---	0.209	-++
1	209809027	A	G	rs6696825		0.260694	0.386704	0.31755	2.61e-08	+++	1.271e-10	+++	4.589e-08	+++	9.658e-06	+++	0.2153	+--
1	209809063	G	T	rs6659367		0.260694	0.386704	0.31756	2.61e-08	---	1.271e-10	---	4.589e-08	---	9.658e-06	---	0.2153	-++
1	209809067	TAA	T			0.261478	0.388329	0.32123	1.958e-08	---	8.045e-11	---	2.257e-08	---	1.083e-05	---	0.2043	-++
1	209809393	A	G	rs17015255		0.116909	0.155397	0.2105	1.187e-17	+++	2.268e-22	+++	4.281e-16	+++	2.712e-12	+++	0.09648	---
1	209809578	G	A	rs17015259		0.260694	0.386704	0.31756	2.61e-08	---	1.271e-10	---	4.589e-08	---	9.658e-06	---	0.2153	-++
1	209809986	A	G	rs764093		0.260694	0.387191	0.31754	2.95e-08	+++	1.525e-10	+++	5.48e-08	+++	1.082e-05	+++	0.2153	+--
1	209810555	C	T	rs11119346		0.130235	0.225943	0.21104	5.895e-13	---	4.395e-18	---	4.177e-13	---	3.063e-09	---	0.0113	+++
1	209810571	T	C	rs11119347		0.116909	0.155397	0.21055	1.351e-17	+++	2.268e-22	+++	4.281e-16	+++	2.712e-12	+++	0.09274	---
1	209810668	G	T	rs2069068		0.130235	0.225943	0.21104	5.895e-13	---	4.395e-18	---	4.177e-13	---	3.063e-09	---	0.0113	+++
1	209811125	T	G	rs75477785		0.117133	0.157672	0.21068	4.908e-18	+++	6.385e-23	+++	1.508e-16	+++	1.048e-12	+++	0.08926	---
1	209811479	G	T	rs10489343		0.117133	0.157672	0.21068	4.908e-18	---	6.385e-23	---	1.508e-16	---	1.048e-12	---	0.08926	+++
1	209811791	C	T	rs77037440		0.117133	0.157672	0.21063	4.21e-18	---	6.141e-23	---	1.461e-16	---	1.048e-12	---	0.09288	+++
1	209812606	A	C	rs12064398		0.116909	0.155397	0.21053	1.351e-17	+++	2.268e-22	+++	4.281e-16	+++	2.712e-12	+++	0.09274	---
1	209812607	G	T	rs12069187		0.116909	0.155397	0.21053	1.351e-17	---	2.268e-22	---	4.281e-16	---	2.712e-12	---	0.09274	+++
1	209812709	GTGAC	G			0.117133	0.157672	0.21068	4.908e-18	---	6.385e-23	---	1.508e-16	---	1.048e-12	---	0.08926	+++
1	209813402	C	T	rs12566152		0.117133	0.157672	0.21069	4.908e-18	---	6.385e-23	---	1.508e-16	---	1.048e-12	---	0.08926	+++
1	209814279	C	T	rs10779514		0.117357	0.157672	0.21074	4.573e-18	---	6.21e-23	---	1.503e-16	---	1.003e-12	---	0.09596	+++
1	209814287	G	A	rs10779515		0.117133	0.157672	0.21073	5.595e-18	---	7.512e-23	---	1.74e-16	---	1.048e-12	---	0.08926	+++
1	209814367	AT	A			0.117133	0.157672	0.2107	5.595e-18	---	7.512e-23	---	1.74e-16	---	1.048e-12	---	0.08926	+++
1	209814456	C	A	rs12134698		0.224524	0.23212	0.23709	1.385e-09	+++	5.159e-11	+++	3.029e-05	+++	1.79e-10	+++	0.7617	++-
1	209814574	T	C	rs10863789		0.116909	0.155397	0.21048	1.474e-17	+++	2.467e-22	+++	4.64e-16	+++	2.712e-12	+++	0.09274	---
1	209814702	A	C	rs10863790		0.117133	0.157672	0.21171	5.717e-18	+++	7.807e-23	+++	1.794e-16	+++	1.048e-12	+++	0.08926	---
1	209814929	A	G	rs79384526		0.117133	0.157672	0.21071	5.595e-18	+++	7.512e-23	+++	1.74e-16	+++	1.048e-12	+++	0.08926	---
1	209815182	G	A	rs77249837		0.117133	0.157672	0.21071	5.595e-18	---	7.512e-23	---	1.74e-16	---	1.048e-12	---	0.08926	+++
1	209815464	G	T	rs75889558			0.157672	0.21068	2.909e-09	??-	5.855e-15	??-	1.451e-09	??-	3.138e-07	??-	0.09874	??+
1	209815644	G	A	rs17015268		0.117133	0.157672	0.21067	4.303e-18	---	5.424e-23	---	1.305e-16	---	1.048e-12	---	0.08926	+++
1	209815747	A	T	rs72741048		0.28589	0.194083	0.34502	2.537e-11	+++	6.496e-18	+++	4.797e-12	+++	1.499e-11	+++	0.005523	---
1	209815887	A	G	rs76145088		0.117133	0.157672	0.21071	5.595e-18	+++	7.512e-23	+++	1.74e-16	+++	1.048e-12	+++	0.08926	---
1	209815936	G	A	rs77542756		0.117133	0.157672	0.21044	4.118e-18	---	7.227e-23	---	1.74e-16	---	9.959e-13	---	0.09626	+++
1	209816384	A	C	rs11119348		0.117133	0.157672	0.21071	5.595e-18	+++	7.512e-23	+++	1.74e-16	+++	1.048e-12	+++	0.08926	---
1	209818782	G	A	rs12070337		0.243897	0.303804	0.31672	1.333e-10	---	1.701e-12	---	5.601e-10	---	9.12e-07	---	0.7017	-++
1	209819156	G	A	rs1109430		0.116909	0.154421	0.21093	1.565e-17	---	7.697e-22	---	8.411e-16	---	4.574e-12	---	0.119	+++
1	209822125	G	A	rs12075674		0.116909	0.154421	0.21084	1.372e-17	---	6.552e-22	---	8.411e-16	---	3.866e-12	---	0.119	+++
1	209834071	A	T	rs12080691	UTP25	0.116909	0.152796	0.20722	1.229e-16	+++	1.363e-20	+++	9.769e-15	+++	1.157e-11	+++	0.1933	---
1	209846668	C	A	rs3766612	UTP25	0.234938	0.244473	0.23967	5.499e-10	+++	9.609e-12	+++	1.712e-05	+++	2.188e-12	+++	0.6068	++-
1	209849556	C	T	rs4329516	UTP25	0.116909	0.152308	0.20766	4.704e-17	---	4.3e-21	---	2.835e-15	---	4.873e-12	---	0.2089	+++
1	209857410	T	G	rs4844496	UTP25	0.118029	0.160111	0.21633	6.234e-15	+++	1.199e-18	+++	1.929e-14	+++	1.458e-09	+++	0.1956	---
1	209857809	G	A	rs2049998		0.213438	0.14857	0.21126	4.19e-07	+++	3.362e-08	+++	0.0001281	+++	1.339e-07	+++	0.6505	+--
1	209868732	C	T	rs78355191		0.115789	0.15052	0.21458	1.243e-13	---	9.646e-17	---	5.781e-13	---	7.901e-09	---	0.2091	+++
1	209869111	T	C	rs11119358		0.228443	0.255852	0.30436	8.029e-11	+++	1.682e-12	+++	8.068e-09	+++	1.38e-07	+++	0.9083	+--
1	209873441	G	A	rs1883332		0.115901	0.150195	0.21377	8.367e-14	---	6.913e-17	---	4.897e-13	---	6.406e-09	---	0.2176	+++
1	209875474	G	T	rs2064163		0.265398	0.414824	0.30885	1.076e-07	---	2.433e-09	---	1.321e-06	---	2.582e-05	---	0.2672	-++
1	209876548	T	C	rs12063989		0.115901	0.150195	0.21455	1.06e-13	+++	9.016e-17	+++	4.897e-13	+++	8.403e-09	+++	0.2181	---
1	209876556	C	T	rs12078157		0.117133	0.154584	0.2138	2.074e-14	---	9.276e-18	---	9.411e-14	---	1.574e-09	---	0.2949	+++
1	209876732	T	A	rs12064085		0.115901	0.150195	0.21369	8.497e-14	---	6.913e-17	---	4.897e-13	---	6.406e-09	---	0.2181	+++
1	209877173	A	C	rs12064211		0.115901	0.150195	0.21376	5.893e-14	+++	5.023e-17	+++	3.674e-13	+++	6.406e-09	+++	0.2254	---
1	209878109	G	A	rs12062600		0.115901	0.150195	0.21376	5.893e-14	---	5.023e-17	---	3.674e-13	---	6.406e-09	---	0.2254	+++
1	209878403	AAATT	A			0.115789	0.149382	0.21079	1.448e-13	---	2.149e-16	---	9.633e-13	---	1.266e-08	---	0.2746	+++
1	209878405	A	G	rs187189583		0.220941	0.17539	0.21232	2.505e-07	---	4.982e-08	---	9.271e-05	---	5.017e-06	---	0.4012	-++
1	209880866	G	A	rs12563527		0.114446	0.147919	0.20977	2.704e-14	---	6.6e-17	---	2.941e-13	---	1.615e-08	---	0.2966	+++
1	209881090	T	C	rs11119359		0.115901	0.153283	0.20973	3.346e-14	+++	7.811e-17	+++	2.854e-13	+++	2.219e-08	+++	0.3241	---
1	209881373	C	T	rs4844908		0.114558	0.148082	0.20967	3.509e-14	---	8.885e-17	---	3.279e-13	---	2.507e-08	---	0.2966	+++
1	209883014	T	C	rs12066340		0.114558	0.147919	0.21022	4.624e-14	+++	1.088e-16	+++	3.423e-13	+++	2.872e-08	+++	0.287	---
1	209884187	A	C	rs9919217		0.126764	0.184655	0.22054	1.71e-10	+++	1.012e-12	+++	3.949e-11	+++	6.613e-06	+++	0.3663	-+-
1	209884345	C	T	rs78439925			0.0872887	0.12428	6.52e-10	?--	2.171e-12	?--	5.904e-12	?--	0.0002	?--	0.7775	?-+
1	209884372	A	G	rs76736995			0.0876138	0.12458	9.844e-10	?++	2.899e-12	?++	9.881e-12	?++	0.0001721	?++	0.8051	?+-
1	209885390	C	T	rs12566616			0.0874512	0.12242	2.631e-10	?--	1.2e-12	?--	7.277e-12	?--	9.385e-05	?--	0.7141	?-+
1	209885408	T	G	rs12563982			0.0874512	0.12242	2.631e-10	?++	1.2e-12	?++	7.277e-12	?++	9.385e-05	?++	0.7141	?+-
1	209885993	G	A	rs35163211			0.0872887	0.12243	3.26e-10	?--	1.552e-12	?--	9.222e-12	?--	0.0001007	?--	0.7141	?-+
1	209886447	G	A	rs76141606			0.0874512	0.12242	2.631e-10	?--	1.2e-12	?--	7.277e-12	?--	9.385e-05	?--	0.7141	?-+
1	209886856	A	G	rs80137031			0.0871261	0.12199	2.631e-10	?++	1.075e-12	?++	1.185e-11	?++	8.057e-05	?++	0.7561	?+-
1	209887031	A	C	rs74996744			0.0874512	0.12242	2.631e-10	?++	1.2e-12	?++	7.277e-12	?++	9.385e-05	?++	0.7141	?+-
1	209887167	A	G	rs79014634			0.0874512	0.12242	2.631e-10	?++	1.2e-12	?++	7.277e-12	?++	9.385e-05	?++	0.7141	?+-
1	209887218	A	G	rs79207271			0.0874512	0.12242	2.631e-10	?++	1.2e-12	?++	7.277e-12	?++	9.385e-05	?++	0.7141	?+-
1	209887294	C	T	rs77721019			0.0876138	0.12238	2.467e-10	?--	1.157e-12	?--	7.115e-12	?--	9.257e-05	?--	0.7131	?-+
1	209887975	C	T	rs74842778			0.0874512	0.12243	2.631e-10	?--	1.2e-12	?--	7.277e-12	?--	9.385e-05	?--	0.7141	?-+
1	209888264	A	G	rs76914144			0.0874512	0.12264	2.052e-10	?++	7.817e-13	?++	3.537e-12	?++	0.0001177	?++	0.7402	?+-
1	209888272	A	G	rs76265851			0.0874512	0.12264	2.052e-10	?++	7.817e-13	?++	3.537e-12	?++	0.0001177	?++	0.7402	?+-
1	209888348	G	C	rs72468061			0.0874512	0.12264	2.052e-10	?--	7.817e-13	?--	3.537e-12	?--	0.0001177	?--	0.7402	?-+
1	209888408	C	G	rs76534577			0.0874512	0.12263	2.052e-10	?++	7.817e-13	?++	3.537e-12	?++	0.0001177	?++	0.7402	?+-
1	209888528	T	C	rs116482054			0.0874512	0.12265	2.052e-10	?++	7.817e-13	?++	3.537e-12	?++	0.0001177	?++	0.7402	?+-
1	209889026	A	G	rs147878487			0.0874512	0.12263	4.048e-11	?++	1.131e-13	?++	4.703e-13	?++	8.469e-05	?++	0.6931	?+-
1	209889040	C	T	rs28866038			0.088264	0.12415	3.949e-11	?--	1.026e-13	?--	5.042e-13	?--	8.82e-05	?--	0.6905	?-+
1	209889068	G	A	rs145348744			0.0866385	0.1223	1.37e-11	?--	8.066e-14	?--	3.561e-13	?--	6.923e-05	?--	0.5024	?-+
1	209889099	G	A	rs147703825			0.0866385	0.12231	1.37e-11	?--	8.066e-14	?--	3.561e-13	?--	6.923e-05	?--	0.5024	?-+
1	209889110	C	T	rs149160508			0.0872887	0.12264	5.042e-11	?--	1.471e-13	?--	6.006e-13	?--	9.087e-05	?--	0.6931	?-+
1	209889512	C	T	rs72468062			0.0874512	0.1226	6.611e-11	?--	1.621e-13	?--	6.855e-13	?--	8.469e-05	?--	0.7201	?-+
1	209889962	G	A	rs76769813			0.0866385	0.12233	1.989e-11	?--	8.066e-14	?--	3.561e-13	?--	6.923e-05	?--	0.5508	?-+
1	209890692	T	C	rs74977175			0.0874512	0.12266	5.81e-11	?++	1.131e-13	?++	4.703e-13	?++	8.469e-05	?++	0.7472	?+-
1	209890759	A	T	rs76000973			0.0874512	0.12266	5.81e-11	?++	1.131e-13	?++	4.703e-13	?++	8.469e-05	?++	0.7472	?+-
1	209891256	A	G	rs76940034			0.0874512	0.12264	5.81e-11	?++	1.131e-13	?++	4.703e-13	?++	8.469e-05	?++	0.7472	?+-
1	209891429	A	T	rs75837271			0.0874512	0.12266	5.81e-11	?++	1.131e-13	?++	4.703e-13	?++	8.469e-05	?++	0.7472	?+-
1	209892209	A	G	rs77771208			0.0866385	0.1223	1.989e-11	?++	8.066e-14	?++	3.561e-13	?++	6.923e-05	?++	0.5508	?+-
1	209892748	T	C	rs78345660			0.0866385	0.12224	1.989e-11	?++	8.066e-14	?++	3.561e-13	?++	6.923e-05	?++	0.5508	?+-
1	209893130	A	G	rs139792604			0.0866385	0.12246	2.045e-11	?++	1.014e-13	?++	4.528e-13	?++	6.923e-05	?++	0.5254	?+-
1	209893218	A	G	rs149787709			0.0866385	0.12246	2.045e-11	?++	1.014e-13	?++	4.528e-13	?++	6.923e-05	?++	0.5254	?+-
1	209893388	A	T	rs74225468			0.0866385	0.12244	1.699e-11	?++	8.066e-14	?++	3.561e-13	?++	6.923e-05	?++	0.5254	?+-
1	209893459	G	T	rs79718138			0.0866385	0.12244	1.699e-11	?--	8.066e-14	?--	3.561e-13	?--	6.923e-05	?--	0.5254	?-+
1	209893497	G	A	rs77318725			0.0864759	0.1224	3.495e-11	?--	1.89e-13	?--	6.98e-13	?--	8.664e-05	?--	0.5254	?-+
1	209893530	G	A	rs78305448			0.0866385	0.12246	2.045e-11	?--	1.014e-13	?--	4.528e-13	?--	6.923e-05	?--	0.5254	?-+
1	209893788	C	T	rs76228263			0.0874512	0.1228	5.959e-11	?--	1.418e-13	?--	5.962e-13	?--	8.469e-05	?--	0.7184	?-+
1	209894091	G	A	rs144093927			0.0872887	0.12276	4.32e-11	?--	9.336e-14	?--	6.006e-13	?--	6.187e-05	?--	0.7184	?-+
1	209894571	C	T	rs76686620			0.0874512	0.12278	5.959e-11	?--	1.418e-13	?--	5.962e-13	?--	8.469e-05	?--	0.7184	?-+
1	209894882	C	T	rs76058747			0.0876138	0.12232	6.757e-11	?--	1.766e-13	?--	7.552e-13	?--	9.816e-05	?--	0.7139	?-+
1	209895851	C	T	rs76961247			0.0872887	0.1227	7.785e-11	?--	1.613e-13	?--	9.622e-13	?--	6.709e-05	?--	0.7454	?-+
1	209898998	G	A	rs142040354			0.0855007	0.12095	6.311e-08	?-?	1.939e-08	?-?	8.416e-09	?-?	0.0006209	?-?	0.3448	?-?
1	209900850	C	T	rs72649911			0.104031	0.12294	2.342e-10	?--	3.994e-13	?--	2.32e-12	?--	0.0001697	?--	0.9689	?-+
1	209902410	A	G	rs12565533	SYT14		0.0874512	0.12287	5.713e-11	?++	1.119e-13	?++	5.223e-13	?++	8.656e-05	?++	0.7454	?+-
1	209903605	C	T	rs72649912	SYT14	0.154423	0.205787	0.22689	6.782e-09	---	1.262e-11	---	4.219e-10	---	5.339e-05	---	0.3453	+++
1	209903742	G	A	rs72649913	SYT14		0.205787	0.2269	4.428e-06	??-	1.398e-09	??-	1.43e-06	??-	0.0001642	??-	0.1986	??+
1	209904537	C	A	rs72649914	SYT14	0.154423	0.205787	0.22684	6.148e-09	---	1.262e-11	---	4.219e-10	---	5.339e-05	---	0.3545	+++
1	209913776	CTTT	C		SYT14	0.152744	0.197172	0.22567	2.323e-09	+++	4.466e-12	+++	4.084e-10	+++	5.736e-06	+++	0.4036	-+-
1	209919762	TC	T		SYT14	0.154311	0.205949	0.2269	6.373e-09	---	1.174e-11	---	3.972e-10	---	5.033e-05	---	0.3524	+++
1	209920299	C	G	rs72649919	SYT14		0.0876138	0.1238	2.287e-10	?++	6.676e-13	?++	2.059e-12	?++	0.0001155	?++	0.7186	?+-
1	209921472	A	T	rs4844915	SYT14	0.150392	0.189369	0.2268	1.781e-08	+++	3.779e-11	+++	8.806e-10	+++	6.569e-05	+++	0.3033	-+-
1	209921712	G	A	rs2038056	SYT14	0.154423	0.205949	0.22702	6.822e-09	---	1.053e-11	---	3.601e-10	---	4.89e-05	---	0.3328	+++
1	209921856	C	T	rs12064111	SYT14	0.150392	0.189532	0.22638	8.771e-09	---	1.758e-11	---	5.338e-10	---	5.158e-05	---	0.3141	+-+
1	209926638	C	G	rs72649920	SYT14	0.154535	0.204649	0.2281	6.069e-09	+++	1.697e-11	+++	8.269e-10	+++	3.718e-05	+++	0.4649	-+-
1	209931156	T	A	rs12569195	SYT14		0.0866385	0.1243	1.643e-10	?--	3.19e-13	?--	2.375e-12	?--	5.752e-05	?--	0.5889	?-+
1	209931253	A	G	rs4844501	SYT14	0.150504	0.188069	0.22773	2.851e-08	+++	1.207e-10	+++	2.538e-09	+++	7.367e-05	+++	0.444	-+-
1	209931398	A	T	rs4844502	SYT14	0.153975	0.204486	0.22774	1.627e-08	+++	5.211e-11	+++	1.727e-09	+++	3.756e-05	+++	0.4766	-+-
1	209933675	G	A	rs12354000	SYT14	0.150392	0.187744	0.22773	3.137e-08	---	1.331e-10	---	2.629e-09	---	9.503e-05	---	0.4169	+-+
1	209933944	TCAAA	T		SYT14	0.150392	0.187744	0.22717	2.187e-08	---	1.144e-10	---	2.863e-09	---	7.875e-05	---	0.4496	+-+
1	209934851	A	T	rs4844916	SYT14	0.15028	0.187744	0.22773	3.462e-08	+++	1.485e-10	+++	2.892e-09	+++	9.541e-05	+++	0.41	-+-
1	209935290	CTACG	C		SYT14		0.0863134	0.1246	4.471e-10	?++	9.262e-13	?++	5.682e-12	?++	0.0001045	?++	0.6686	?+-
1	209938732	C	A	rs72649921	SYT14	0.150056	0.19132	0.23459	1.373e-08	---	9.764e-11	---	2.948e-09	---	9.108e-05	---	0.5355	+-+
1	209942369	C	G	rs200840971	SYT14	0.150952	0.188231	0.23413	1.739e-08	+++	6.06e-11	+++	2.275e-09	+++	4.798e-05	+++	0.3782	-+-
1	209942373	C	A	rs201670404	SYT14	0.151064	0.188394	0.23453	2.004e-08	---	7.629e-11	---	2.563e-09	---	6.155e-05	---	0.4218	+-+
1	209947569	C	T	rs72649922	SYT14		0.0864759	0.12777	1.904e-10	?--	5.416e-13	?--	3.146e-12	?--	0.0001252	?--	0.6163	?-+
1	209949307	G	A	rs11119373	SYT14	0.15084	0.188069	0.23414	2.216e-08	---	8.549e-11	---	3.097e-09	---	5.536e-05	---	0.4132	+-+
1	209950181	G	A	rs4844923	SYT14	0.15084	0.188069	0.23413	2.216e-08	---	8.549e-11	---	3.097e-09	---	5.536e-05	---	0.4132	+-+
1	209950429	A	G	rs10863800	SYT14	0.15084	0.188069	0.23412	2.216e-08	+++	8.549e-11	+++	3.097e-09	+++	5.536e-05	+++	0.4132	-+-
1	209950934	A	G	rs713114	SYT14	0.15084	0.188069	0.23413	2.216e-08	+++	8.549e-11	+++	3.097e-09	+++	5.536e-05	+++	0.4132	-+-
1	209954886	A	G	rs12405519	SYT14	0.15084	0.188069	0.23477	2.239e-08	+++	8.01e-11	+++	2.59e-09	+++	6.234e-05	+++	0.4015	-+-
1	209956859	T	A	rs72649923	SYT14	0.15084	0.188069	0.23519	2.533e-08	---	9.126e-11	---	3.002e-09	---	6.096e-05	---	0.4015	+-+
1	209958257	C	T	rs72649924	SYT14	0.15084	0.188069	0.23469	2.239e-08	---	8.01e-11	---	2.59e-09	---	6.234e-05	---	0.4015	+-+
1	209961037	A	G	rs1040424	SYT14	0.15084	0.188069	0.23479	2.239e-08	+++	8.01e-11	+++	2.59e-09	+++	6.234e-05	+++	0.4015	-+-
1	209961286	T	C	rs1040426	SYT14	0.15084	0.188069	0.23479	2.239e-08	+++	8.01e-11	+++	2.59e-09	+++	6.234e-05	+++	0.4015	-+-
1	209963557	C	T	rs72649925	SYT14	0.15084	0.188069	0.23472	1.898e-08	---	7.233e-11	---	2.348e-09	---	6.234e-05	---	0.4124	+-+
1	209969909	T	C	rs12405601	SYT14	0.151176	0.188069	0.23505	2.017e-08	+++	6.587e-11	+++	2.061e-09	+++	5.462e-05	+++	0.3927	-+-
1	209970256	G	A	rs12078802	SYT14	0.151176	0.188069	0.23503	2.017e-08	---	6.587e-11	---	2.061e-09	---	5.462e-05	---	0.3927	+-+
1	209973956	T	G	rs376042163	SYT14		0.0864759	0.12788	8.859e-11	?++	1.038e-13	?++	5.896e-13	?++	0.0001191	?++	0.7146	?+-
1	209975001	C	T	rs11119377	SYT14	0.151176	0.188069	0.23513	2.103e-08	---	6.787e-11	---	2.203e-09	---	5.223e-05	---	0.3927	+-+
1	209976981	A	G	rs12084199	SYT14	0.151176	0.188069	0.23416	1.045e-08	+++	3.238e-11	+++	1.16e-09	+++	4.962e-05	+++	0.4018	-+-
1	209978074	C	G	rs115503938	SYT14	0.151176	0.188069	0.23473	2.294e-08	+++	6.959e-11	+++	2.408e-09	+++	5.088e-05	+++	0.3821	-+-
1	209979107	C	G	rs12094626	SYT14	0.151176	0.188069	0.23496	1.967e-08	+++	6.402e-11	+++	2.219e-09	+++	5.088e-05	+++	0.3927	-+-
1	209982677	T	C	rs12085177	SYT14	0.151288	0.188069	0.23497	2.293e-08	+++	7.697e-11	+++	2.689e-09	+++	5.088e-05	+++	0.3927	-+-
1	209987344	A	G	rs11119384	SYT14	0.151288	0.188069	0.23507	2.113e-08	+++	7.697e-11	+++	2.689e-09	+++	5.088e-05	+++	0.4035	-+-
1	209987390	T	G	rs72649927	SYT14		0.0864759	0.12753	3.08e-10	?++	4.948e-13	?++	1.865e-12	?++	0.0001734	?++	0.7	?+-
1	209988225	T	C	rs72649928	SYT14		0.0864759	0.12753	3.08e-10	?++	4.948e-13	?++	1.865e-12	?++	0.0001734	?++	0.7	?+-
1	209989608	A	G	rs12567184	SYT14		0.0864759	0.12753	3.08e-10	?++	4.948e-13	?++	1.865e-12	?++	0.0001734	?++	0.7	?+-
1	209990276	G	A	rs72649929	SYT14		0.0864759	0.12721	2.922e-10	?--	6.628e-13	?--	2.535e-12	?--	0.0001734	?--	0.6522	?-+
1	209992326	A	G	rs72649930	SYT14		0.0864759	0.1274	2.979e-10	?++	4.827e-13	?++	1.484e-12	?++	0.0002026	?++	0.6954	?+-
1	209996885	C	T	rs72649931	SYT14		0.0864759	0.12745	3.031e-10	?--	3.962e-13	?--	1.202e-12	?--	0.0002026	?--	0.7169	?-+
1	209997118	A	G	rs72649932	SYT14		0.0864759	0.12757	3.534e-10	?++	4.827e-13	?++	1.484e-12	?++	0.0002026	?++	0.7169	?+-
1	210000613	C	T	rs12563923	SYT14		0.086801	0.1279	9.352e-10	?--	1.627e-12	?--	1.64e-12	?--	0.0004161	?--	0.6895	?-+
1	210001072	A	G	rs11119388	SYT14	0.151288	0.187906	0.23693	2.174e-08	+++	6.595e-11	+++	2.448e-09	+++	4.864e-05	+++	0.3825	-+-
1	210001377	G	A	rs72649933	SYT14		0.0864759	0.12747	1.919e-09	?--	3.796e-12	?--	3.577e-12	?--	0.0005309	?--	0.7241	?-+
1	210001636	TAAG	T		SYT14	0.151288	0.187906	0.23554	2.174e-08	---	6.595e-11	---	2.448e-09	---	4.864e-05	---	0.3825	+-+
1	210003209	T	A	rs4844935	SYT14	0.151848	0.19132	0.23927	2.314e-08	---	3.079e-11	---	1.032e-09	---	4.505e-05	---	0.2496	+-+
1	210003559	A	G	rs4844937	SYT14	0.151848	0.19132	0.23928	2.153e-08	+++	2.828e-11	+++	9.492e-10	+++	4.505e-05	+++	0.2496	-+-
1	210003578	A	AT		SYT14	0.151848	0.190345	0.23726	2.054e-08	+++	2.973e-11	+++	1.207e-09	+++	3.681e-05	+++	0.2572	-+-
1	210003889	A	G	rs760768	SYT14		0.19132	0.2393	1.253e-05	??+	3.216e-09	??+	3.779e-06	??+	0.0001173	??+	0.082	??-
1	210005422	G	A	rs72649934	SYT14		0.0898895	0.13208	1.516e-09	?--	8.637e-13	?--	7.289e-13	?--	0.0004474	?--	0.9943	?-+
1	210007643	T	A	rs4844938	SYT14	0.151848	0.19132	0.23887	2.725e-08	---	3.784e-11	---	1.258e-09	---	4.505e-05	---	0.2496	+-+
1	210012693	T	C	rs4844939	SYT14	0.151064	0.19132	0.23891	1.437e-08	+++	1.208e-11	+++	4.949e-10	+++	3.613e-05	+++	0.2231	-+-
1	210014809	C	T	rs72649935	SYT14		0.0898895	0.13242	1.577e-09	?--	1.001e-12	?--	1.094e-12	?--	0.0003743	?--	0.9809	?-+
1	210015008	AT	A		SYT14	0.150728	0.191157	0.23765	8.865e-09	---	8.789e-12	---	5.588e-10	---	2.259e-05	---	0.2437	+-+
1	210016759	C	T	rs4844940	SYT14		0.191482	0.23908	1.131e-05	??-	1.297e-09	??-	2.995e-06	??-	4.482e-05	??-	0.05182	??+
1	210017410	CTGCT	C		SYT14		0.19132	0.23925	1.384e-05	??+	2.091e-09	??+	4.514e-06	??+	4.871e-05	??+	0.0596	??-
1	210019505	ATTAGT	A		SYT14		0.0898895	0.13265	1.807e-09	?--	1.181e-12	?--	1.094e-12	?--	0.0004264	?--	0.9809	?-+
1	210021340	A	G	rs11119394	SYT14	0.151064	0.19132	0.23911	1.852e-08	+++	1.959e-11	+++	7.333e-10	+++	3.897e-05	+++	0.238	-+-
1	210022120	C	T	rs72649936	SYT14		0.0898895	0.13267	1.807e-09	?--	1.181e-12	?--	1.094e-12	?--	0.0004264	?--	0.9809	?-+
1	210022665	G	A	rs12565072	SYT14	0.151064	0.19132	0.2391	1.852e-08	---	1.959e-11	---	7.333e-10	---	3.897e-05	---	0.238	+-+
1	210028522	C	T	rs12567185	SYT14		0.0898895	0.13234	1.376e-09	?--	8.489e-13	?--	7.666e-13	?--	0.0004264	?--	0.9809	?-+
1	210028557	G	A	rs12565234	SYT14		0.0898895	0.13234	1.376e-09	?--	8.489e-13	?--	7.666e-13	?--	0.0004264	?--	0.9809	?-+
1	210031710	C	G	rs72649937	SYT14		0.19132	0.23886	1.409e-05	??+	2.275e-09	??+	4.822e-06	??+	4.871e-05	??+	0.05852	??-
1	210035127	C	T	rs72649938	SYT14	0.150952	0.191482	0.23918	2.496e-08	---	3.17e-11	---	1.244e-09	---	4.556e-05	---	0.2308	+-+
1	210036607	C	G	rs72649939	SYT14		0.0898895	0.13261	9.537e-10	?++	5.343e-13	?++	4.961e-13	?++	0.0004122	?++	0.9876	?+-
1	210039535	G	C	rs11119398	SYT14	0.151064	0.19132	0.2391	1.652e-08	---	1.901e-11	---	7.348e-10	---	3.803e-05	---	0.2419	+-+
1	210042069	C	T	rs12561877	SYT14		0.0897269	0.13199	6.631e-10	?--	3.123e-13	?--	4.598e-13	?--	0.0002847	?--	0.9855	?-+
1	210046455	G	A	rs72649940	SYT14	0.150952	0.19132	0.23882	1.498e-08	---	1.664e-11	---	6.44e-10	---	3.803e-05	---	0.2429	+-+
1	210046773	T	C	rs4844941	SYT14	0.151064	0.19132	0.23885	1.67e-08	+++	1.901e-11	+++	7.348e-10	+++	3.803e-05	+++	0.2429	-+-
1	210048536	C	T	rs72649941	SYT14		0.0898895	0.13231	1.047e-09	?--	4.835e-13	?--	4.493e-13	?--	0.0004122	?--	0.9961	?-+
1	210048720	A	G	rs4844942	SYT14	0.15028	0.190995	0.23963	2.556e-08	+++	3.104e-11	+++	8.586e-10	+++	5.26e-05	+++	0.2324	-+-
1	210051630	C	T	rs72649942	SYT14		0.090052	0.13557	2.401e-09	?--	6.74e-13	?--	7.371e-13	?--	0.0003679	?--	0.8814	?-+
1	210052385	T	C	rs72649943	SYT14		0.0898895	0.13243	1.577e-09	?++	6.744e-13	?++	6.417e-13	?++	0.0004122	?++	0.9665	?+-
1	210055644	G	T	rs72649944	SYT14		0.090052	0.1324	2.357e-09	?--	1.335e-12	?--	1.378e-12	?--	0.0004122	?--	0.9961	?-+
1	210057098	G	A	rs138983809	SYT14	0.15028	0.190995	0.23892	1.781e-08	---	2.004e-11	---	7.226e-10	---	4.191e-05	---	0.2411	+-+
1	210061963	A	G	rs10489346	SYT14	0.150392	0.190995	0.239	2.038e-08	+++	2.428e-11	+++	9.047e-10	+++	4.191e-05	+++	0.2411	-+-
1	210063887	T	A	rs72649945	SYT14		0.090052	0.1324	2.357e-09	?--	1.335e-12	?--	1.378e-12	?--	0.0004122	?--	0.9961	?-+
1	210066175	C	T	rs4356052	SYT14	0.15028	0.190995	0.23903	1.551e-08	---	1.715e-11	---	6.742e-10	---	3.886e-05	---	0.2411	+-+
1	210066832	A	G	rs72649946	SYT14		0.0923277	0.14267	7.785e-09	?++	4.924e-12	?++	4.603e-12	?++	0.0006188	?++	0.9549	?+-
1	210067000	T	C	rs72649947	SYT14		0.0892393	0.13649	5.015e-09	?++	1.534e-12	?++	2.154e-12	?++	0.0003474	?++	0.8383	?+-
1	210068252	G	T	rs72649948	SYT14	0.15028	0.19002	0.23931	1.89e-08	---	2.33e-11	---	9.285e-10	---	4.011e-05	---	0.2331	+-+
1	210069626	TGTTAA	T		SYT14		0.0897269	0.13333	1.022e-09	?--	4.463e-13	?--	7.431e-13	?--	0.0002239	?--	0.9563	?-+
1	210070691	A	G	rs17015564	SYT14	0.15028	0.19002	0.23925	2.036e-08	+++	2.542e-11	+++	1.012e-09	+++	4.011e-05	+++	0.2331	-+-
1	210071006	A	G	rs72649949	SYT14	0.15028	0.19002	0.2393	1.869e-08	+++	2.33e-11	+++	9.285e-10	+++	4.011e-05	+++	0.2322	-+-
1	210071343	A	G	rs17015565	SYT14	0.15028	0.19002	0.23932	1.89e-08	+++	2.33e-11	+++	9.285e-10	+++	4.011e-05	+++	0.2331	-+-
1	210071520	T	C	rs17015566	SYT14	0.150168	0.189857	0.23918	1.475e-08	+++	2.383e-11	+++	9.46e-10	+++	4.267e-05	+++	0.2853	-+-
1	210071822	A	G	rs1387932	SYT14	0.15028	0.19002	0.23928	1.89e-08	+++	2.33e-11	+++	9.285e-10	+++	4.011e-05	+++	0.2331	-+-
1	210073877	T	C	rs12059828	SYT14	0.150168	0.19002	0.23906	3.054e-08	+++	5.108e-11	+++	1.214e-09	+++	8.857e-05	+++	0.3043	-+-
1	210075203	C	T	rs4844943	SYT14	0.150056	0.19002	0.23988	2.308e-08	---	4.482e-11	---	8.979e-10	---	0.0001026	---	0.3223	+-+
1	210076502	G	A	rs11119403	SYT14	0.150168	0.190345	0.23925	2.784e-08	---	4.612e-11	---	1.106e-09	---	8.794e-05	---	0.3059	+-+
1	210076979	A	G	rs72649950	SYT14		0.0892393	0.1361	5.647e-09	?++	2.129e-12	?++	2.566e-12	?++	0.0003968	?++	0.8639	?+-
1	210078258	T	C	rs61826854	SYT14	0.14972	0.189694	0.23802	2.49e-08	+++	4.075e-11	+++	1.655e-09	+++	4.63e-05	+++	0.3061	-+-
1	210080163	G	C	rs10779521	SYT14	0.150056	0.19002	0.23927	3.041e-08	---	4.662e-11	---	1.102e-09	---	8.857e-05	---	0.2939	+-+
1	210080339	G	T	rs10863809	SYT14	0.150056	0.19002	0.23922	2.795e-08	---	4.192e-11	---	9.95e-10	---	8.857e-05	---	0.2939	+-+
1	210081759	A	G	rs12061641	SYT14	0.150056	0.19002	0.23927	3.041e-08	+++	4.662e-11	+++	1.102e-09	+++	8.857e-05	+++	0.2939	-+-
1	210086629	G	T	rs12073617	SYT14	0.150056	0.190507	0.23933	1.613e-08	---	2.719e-11	---	6.301e-10	---	9.334e-05	---	0.3214	+-+
1	210086862	A	C	rs74225469	SYT14		0.0529909	0.09618	4.685e-07	?++	2.054e-08	?++	3.19e-08	?++	0.002187	?++	0.5133	?+-
1	210088401	C	T	rs4844944	SYT14	0.150168	0.191482	0.23975	2.589e-08	---	3.306e-11	---	8.877e-10	---	9.881e-05	---	0.25	+++
1	210093404	C	CATTCAGGATTT		SYT14	0.15084	0.198797	0.23234	7.866e-08	---	1.693e-10	---	1.409e-09	---	0.000366	---	0.2194	+++
1	210101627	A	G	rs79265450	SYT14		0.0529909	0.09607	2.163e-07	?++	9.759e-09	?++	3.566e-08	?++	0.00104	?++	0.4885	?+-
1	210101674	G	C	rs12079916	SYT14	0.150168	0.196521	0.23295	3.424e-07	---	5.352e-10	---	1.031e-08	---	0.0001959	---	0.1546	+++
1	210101917	AGAAT	A		SYT14		0.0885891	0.1321	4.127e-10	?--	2.259e-13	?--	4.753e-13	?--	0.0002279	?--	0.8642	?-+
1	210103341	G	A	rs147278784	SYT14		0.0892393	0.13303	9.692e-10	?--	4.177e-13	?--	9.596e-13	?--	0.0002286	?--	0.9407	?-+
1	210107869	A	AT		SYT14,	0.1486	0.186606	0.23157	1.373e-07	+++	2.467e-10	+++	6.537e-09	+++	0.0001482	+++	0.2332	-+-
1	210111911	A	G	rs72649951	SYT14		0.0894018	0.137	1.778e-09	?++	3.663e-13	?++	1.621e-12	?++	0.0001355	?++	0.9221	?+-
1	210112924	G	C	rs12409047	SYT14	0.148488	0.187256	0.23274	1.139e-07	---	2.203e-10	---	3.989e-09	---	0.0001577	---	0.2336	+-+
1	210115702	G	A	rs12092527	SYT14	0.148712	0.187581	0.23298	1.181e-07	---	2.038e-10	---	4.314e-09	---	0.0001356	---	0.2058	+-+
1	210116803	A	G	rs12089327	SYT14		0.187094	0.23309	3.271e-05	??+	8.831e-09	??+	2.447e-05	??+	2.209e-05	??+	0.06253	??-
1	210123737	T	C	rs72649953	SYT14		0.101268	0.13973	1.056e-07	?++	9.842e-11	?++	1.187e-10	?++	0.001507	?++	0.9266	?+-
1	210124880	T	C	rs76089065	SYT14	0.150616	0.19896	0.23596	3.506e-07	+++	1.856e-09	+++	1.334e-08	+++	0.0009186	+++	0.3627	-+-
1	210130864	A	C	rs72649955	SYT14	0.15084	0.19896	0.23589	2.38e-07	+++	1.563e-09	+++	1.058e-08	+++	0.001024	+++	0.403	-+-
1	210135129	C	T	rs11119417	SYT14	0.150616	0.19896	0.23491	3.064e-07	---	1.751e-09	---	1.402e-08	---	0.0009214	---	0.3683	+-+
1	210136906	TAGGGTAC	T		SYT14		0.101756	0.14159	2.671e-07	?--	2.55e-10	?--	2.027e-10	?--	0.002491	?--	0.8816	?-+
1	210137028	T	A	rs4144930	SYT14		0.101756	0.14173	2.411e-07	?--	2.277e-10	?--	1.74e-10	?--	0.002531	?--	0.8816	?-+
1	210144937	CA	C		SYT14		0.101105	0.13743	7.112e-08	?++	1.175e-10	?++	5.951e-11	?++	0.003147	?++	0.9614	?+-
1	210145614	T	C	rs17015667	SYT14	0.143673	0.197659	0.23451	4.254e-07	+++	1.899e-09	+++	2.028e-08	+++	0.0009049	+++	0.3872	-+-
1	210165011	A	C	rs12566105	SYT14	0.143225	0.197659	0.23231	4.428e-07	+++	1.726e-09	+++	1.752e-08	+++	0.0008581	+++	0.3198	---
1	210165529	A	C	rs4844509	SYT14	0.143337	0.198309	0.23392	4.511e-07	+++	2.186e-09	+++	2.083e-08	+++	0.00101	+++	0.3438	---
1	210168791	C	T	rs72649956	SYT14	0.144569	0.197172	0.22614	4.143e-07	---	1.745e-09	---	1.061e-08	---	0.001412	---	0.3629	+-+
1	210170090	C	T	rs12088422	SYT14	0.142889	0.197009	0.22562	8.887e-07	---	4.522e-09	---	2.582e-08	---	0.002019	---	0.3032	+++
1	210172403	T	G	rs12406136		0.143001	0.197009	0.22658	4.831e-07	+++	2.567e-09	+++	1.703e-08	+++	0.001374	+++	0.3482	---
1	210174372	A	G	rs72649958			0.100943	0.13539	2.28e-07	?++	3.626e-10	?++	1.723e-10	?++	0.003302	?++	0.7708	?+-
1	210176795	T	C	rs72649959		0.143113	0.196684	0.22672	4.39e-07	+++	3.18e-09	+++	2.07e-08	+++	0.001379	+++	0.3913	---
1	210177849	T	C	rs4844955		0.143113	0.196684	0.22673	4.39e-07	+++	3.18e-09	+++	2.07e-08	+++	0.001379	+++	0.3913	---
1	210178662	C	G	rs72649960		0.143113	0.197659	0.22673	2.237e-07	+++	1.448e-09	+++	1.051e-08	+++	0.0007138	+++	0.4751	-+-
1	210182551	G	A	rs12087757		0.241545	0.252113	0.33195	7.401e-06	---	3.08e-08	---	3.125e-07	---	0.0004556	---	0.6641	-++
1	210184341	C	T	rs10863814		0.145353	0.208062	0.23192	2.636e-06	---	4.574e-08	---	1.59e-07	---	0.002351	---	0.4268	+++
1	210187300	A	G	rs72649961			0.10078	0.13456	1.314e-07	?++	4.027e-10	?++	3.513e-10	?++	0.002214	?++	0.8428	?+-
1	210190313	G	A	rs77706065		0.145465	0.208225	0.23111	2.899e-06	---	4.243e-08	---	1.797e-07	---	0.001724	---	0.4088	+++
1	210193863	A	T	rs59853885		0.245353	0.263979	0.33295	4.482e-06	+++	9.447e-09	+++	1.272e-07	+++	0.000339	+++	0.5252	+--
1	210193898	G	A	rs114573907		0.145353	0.206925	0.22851	2.911e-06	---	4.4e-08	---	1.834e-07	---	0.002398	---	0.3191	+++
1	210193900	C	A	rs59591300		0.245577	0.263979	0.3326	3.969e-06	---	9.455e-09	---	1.152e-07	---	0.0003473	---	0.5709	-++
1	210194359	A	C	rs12409879		0.146025	0.207412	0.23202	2.953e-06	+++	4.382e-08	+++	1.181e-07	+++	0.003028	+++	0.3836	---
1	210194415	C	T	rs12403681		0.245241	0.264142	0.33365	5.733e-06	---	1.116e-08	---	1.597e-07	---	0.0003745	---	0.4681	-++
1	210194458	G	A	rs12411084		0.245129	0.263817	0.33363	4.861e-06	---	1.141e-08	---	1.623e-07	---	0.0003774	---	0.5383	-++
1	210194551	C	G	rs12403696		0.245241	0.264142	0.33356	5.417e-06	+++	1.116e-08	+++	1.597e-07	+++	0.0003745	+++	0.4777	+--
1	210194594	T	C	rs12410195		0.245241	0.264142	0.33362	5.733e-06	+++	1.116e-08	+++	1.597e-07	+++	0.0003745	+++	0.4681	+--
1	210194767	T	G	rs12410217		0.146025	0.207412	0.23201	2.953e-06	+++	4.382e-08	+++	1.181e-07	+++	0.003028	+++	0.3836	---
1	210195263	T	C	rs4844963		0.245241	0.264142	0.33332	4.834e-06	+++	8.883e-09	+++	1.279e-07	+++	0.0003745	+++	0.4681	+--
1	210195342	T	C	rs4844964		0.245129	0.263979	0.33292	7.205e-06	+++	1.484e-08	+++	2.084e-07	+++	0.0003801	+++	0.468	+--
1	210195351	C	A	rs4844965		0.245241	0.264142	0.33362	5.733e-06	---	1.116e-08	---	1.597e-07	---	0.0003745	---	0.4681	-++
1	210195361	T	C	rs4844966		0.245241	0.264142	0.33375	6.041e-06	+++	1.191e-08	+++	1.597e-07	+++	0.0003955	+++	0.4681	+--
1	210195791	A	G	rs12094311		0.245241	0.263979	0.33501	5.428e-06	+++	1.116e-08	+++	1.597e-07	+++	0.0003745	+++	0.4979	+--
1	210196070	C	T	rs12404330		0.245017	0.263979	0.33328	5.938e-06	---	1.246e-08	---	1.746e-07	---	0.0003854	---	0.4949	-++
1	210196348	G	A	rs56178430		0.245129	0.263979	0.33361	5.27e-06	---	1.072e-08	---	1.526e-07	---	0.0003745	---	0.4979	-++
1	210196411	C	A	rs56100845		0.245129	0.263979	0.33361	5.27e-06	---	1.072e-08	---	1.526e-07	---	0.0003745	---	0.4979	-++
1	210196566	C	T	rs72649963			0.100943	0.13397	8.15e-08	?--	3.866e-10	?--	5.093e-10	?--	0.001683	?--	0.9869	?-+
1	210196965	G	T	rs11119435		0.245353	0.263979	0.33329	4.497e-06	---	9.012e-09	---	1.309e-07	---	0.0003064	---	0.5386	-++
1	210197245	G	A	rs12060567		0.245129	0.263817	0.33474	7.656e-06	---	2.109e-08	---	2.418e-07	---	0.0005215	---	0.5352	-++
1	210197310	C	A	rs61827946		0.245465	0.263979	0.33343	4.245e-06	---	8.35e-09	---	1.121e-07	---	0.0003219	---	0.5433	-++
1	210197462	G	T	rs61827947		0.245465	0.263979	0.33362	3.986e-06	---	7.748e-09	---	1.143e-07	---	0.0002977	---	0.5417	-++
1	210197585	A	G	rs61827948		0.245465	0.264142	0.3336	4.213e-06	+++	7.748e-09	+++	1.143e-07	+++	0.0002977	+++	0.5105	+--
1	210197875	G	A	rs61827949		0.243001	0.251788	0.33328	6.949e-06	---	2.033e-08	---	1.827e-07	---	0.0005405	---	0.6145	-++
1	210198016	C	T	rs61827950		0.245465	0.264142	0.33328	4.292e-06	---	7.961e-09	---	1.16e-07	---	0.0002951	---	0.5161	-++
1	210198226	A	T	rs56193955		0.245353	0.264142	0.33362	4.562e-06	+++	8.545e-09	+++	1.261e-07	+++	0.000299	+++	0.5066	+--
1	210198720	G	C	rs72649965			0.100943	0.13402	4.495e-08	?--	1.904e-10	?--	3.227e-10	?--	0.001346	?--	0.9869	?-+
1	210198743	A	G	rs4844967		0.245465	0.264142	0.33367	3.978e-06	+++	7.748e-09	+++	1.143e-07	+++	0.0002977	+++	0.5206	+--
1	210198782	C	A	rs4844968		0.245465	0.264142	0.33367	3.978e-06	---	7.748e-09	---	1.143e-07	---	0.0002977	---	0.5206	-++
1	210198800	A	G	rs4844969		0.245241	0.263654	0.33365	3.599e-06	+++	7.112e-09	+++	1.085e-07	+++	0.0002694	+++	0.5224	+--
1	210199155	G	A	rs2015491		0.245689	0.264954	0.33522	5.519e-06	---	1.074e-08	---	1.436e-07	---	0.0003482	---	0.5143	-++
1	210199367	A	G	rs35318215		0.245465	0.264142	0.33369	3.978e-06	+++	7.748e-09	+++	1.143e-07	+++	0.0002977	+++	0.5206	+--
1	210199672	C	A	rs72649966		0.245465	0.264142	0.33366	3.978e-06	---	7.748e-09	---	1.143e-07	---	0.0002977	---	0.5206	-++
1	210199841	G	A	rs4844970		0.245465	0.264304	0.33367	3.611e-06	---	6.908e-09	---	1.039e-07	---	0.0002816	---	0.5261	-++
1	210199854	A	G	rs4844512		0.245465	0.264142	0.33325	3.739e-06	+++	8.275e-09	+++	1.143e-07	+++	0.0003146	+++	0.5412	+--
1	210199880	A	G	rs4844513		0.245465	0.264142	0.33361	3.961e-06	+++	7.665e-09	+++	1.133e-07	+++	0.0002977	+++	0.5206	+--
1	210202409	T	A	rs61827952		0.246809	0.272107	0.34093	5.388e-06	---	3.023e-08	---	2.975e-07	---	0.0007238	---	0.8017	--+
1	210206712	T	C	rs7419074		0.146809	0.211313	0.24341	1.735e-06	+++	4.148e-08	+++	1.659e-07	+++	0.003464	+++	0.5012	---
1	210233254	C	A	rs72649970	SERTAD4		0.0996424	0.13245	4.036e-07	?--	2.491e-09	?--	5.239e-09	?--	0.0008081	?--	0.9815	?-+
1	210233254	C	A	rs72649970	SERTAD4		0.0996424	0.13245	4.036e-07	?--	2.491e-09	?--	5.239e-09	?--	0.0008081	?--	0.9815	?-+
1	210265135	T	G	rs12562421			0.104356	0.13295	3.74e-07	?++	3.313e-09	?++	1.139e-08	?++	0.001078	?++	0.9343	?+-
1	210265584	T	G	rs72649971			0.104356	0.13295	3.74e-07	?++	3.313e-09	?++	1.139e-08	?++	0.001078	?++	0.9343	?+-
1	5238225	C	T	rs584402		0.715901	0.384428	0.64452	0.004736	++-	0.00102	++-	0.07093	++-	3.143e-08	+++	0.4807	+--
1	5238707	T	A	rs679712		0.716685	0.38264	0.64451	0.006834	++-	0.001632	++-	0.1002	++-	4.768e-08	+++	0.4758	+--
1	5239052	G	A	rs551376		0.716685	0.38264	0.64444	0.006592	++-	0.001565	++-	0.09759	++-	4.768e-08	+++	0.4758	+--
1	5239163	C	A	rs549773		0.703807	0.442945	0.64214	0.01182	++-	0.004428	++-	0.2478	++-	3.453e-08	+++	0.3514	+--
1	5239601	ACT	A			0.715901	0.384428	0.64424	0.004736	++-	0.0009761	++-	0.06895	++-	3.143e-08	+++	0.4921	+--
1	94075119	C	T	rs35298667	ABCA4	0.201904	0.127438	0.2919	1.275e-08	++?	1.358e-09	++?	9.515e-08	++?	2.26e-05	++?	0.7686	-+?
1	94082524	C	G	rs4147827	ABCA4	0.204367	0.152308	0.4391	7.679e-08	--?	2.505e-09	--?	3.501e-08	--?	0.0002309	--?	0.2529	++?
1	94085894	A	C	rs17461953	ABCA4	0.20224	0.130689	0.2718	1.058e-08	--?	7.326e-10	--?	4.01e-08	--?	4.347e-05	--?	0.5627	+-?
1	94092554	G	T	rs66515264	ABCA4	0.215454	0.196359	0.1651	6.459e-09	++?	3.299e-10	++?	2.817e-08	++?	1.937e-05	++?	0.2112	--?
10	117041514	A	G	rs7092957	SHTN1	0.209183	0.274382	0.283	1.826e-07	---	4.284e-08	---	1.69e-06	---	0.0001553	---	0.8445	-+-
10	117057556	C	T	rs1898349	SHTN1	0.234378	0.388817	0.35404	1.719e-07	+++	1.102e-08	+++	8.193e-08	+++	0.001121	+++	0.493	+-+
10	117059758	A	G	rs10886036	SHTN1	0.226876	0.35972	0.35372	1.289e-07	---	2.787e-08	---	2.261e-07	---	0.001393	---	0.8859	-+-
10	117068049	G	A	rs7078160	SHTN1	0.218141	0.302666	0.35455	1.495e-08	+++	2.045e-09	+++	8.567e-08	+++	0.0001061	+++	0.7894	+-+
10	117071699	A	T	rs10886037	SHTN1	0.218253	0.303153	0.34792	1.624e-07	---	1.674e-08	---	3.702e-07	---	0.0001898	---	0.6911	-+-
10	117076565	AC	A		SHTN1	0.219037	0.303479	0.34918	1.417e-08	+++	1.238e-09	+++	5.329e-08	+++	5.902e-05	+++	0.8733	+-+
10	117077171	T	A	rs11197887	SHTN1	0.210078	0.268693	0.27918	3.536e-08	+++	5.682e-09	+++	4.232e-07	+++	3.414e-05	+++	0.9779	+-+
10	117081903	G	T	rs11197889	SHTN1	0.218925	0.302828	0.34832	9.144e-09	+++	9.146e-10	+++	4.995e-08	+++	4.732e-05	+++	0.917	+-+
10	117081904	C	T	rs11197890	SHTN1	0.218925	0.302991	0.34925	7.672e-09	+++	8.079e-10	+++	5.111e-08	+++	4.156e-05	+++	0.9291	+-+
10	117084021	T	G	rs11528300	SHTN1	0.210078	0.26788	0.27839	1.044e-07	---	1.583e-08	---	9.649e-07	---	4.431e-05	---	0.9532	-+-
10	117084676	A	G	rs11197892	SHTN1	0.210302	0.268856	0.2792	3.741e-08	---	5.308e-09	---	4.88e-07	---	2.78e-05	---	0.9613	-+-
10	117086783	C	G	rs10886040	SHTN1	0.220829	0.310468	0.34884	1.606e-07	---	1.686e-08	---	2.264e-07	---	0.000273	---	0.8189	-+-
10	117102213	C	T	rs11197899	SHTN1	0.219261	0.303966	0.34866	8.869e-08	+++	8.874e-09	+++	1.164e-07	+++	0.0002166	+++	0.8599	+-+
10	117102909	T	C	rs10510026	SHTN1	0.219597	0.304129	0.3488	8.523e-08	---	8.351e-09	---	1.259e-07	---	0.0001701	---	0.8599	-+-
13	80105167	T	A	rs11841646	LINC01080	0.422844	0.211313	0.33266	6.21e-07	+++	7.934e-09	+++	2.3e-10	+++	0.1603	+++	0.5635	+--
13	80109629	G	A	rs73241018	LINC01080	0.420269	0.164499	0.33495	1.444e-05	+++	3.327e-07	+++	3.722e-08	+++	0.2453	+++	0.5747	+--
13	80115742	G	A	rs1409904	,LINC01080	0.391489	0.161899	0.31317	5.069e-06	+++	1.493e-07	+++	2.326e-08	+++	0.1997	+++	0.8127	+--
13	80123300	A	T	rs11617692	,LINC01080	0.393841	0.164987	0.31797	3.644e-06	---	1.131e-07	---	9.77e-09	---	0.2275	---	0.6973	-++
13	80124853	T	C	rs17215941	,LINC01080	0.394177	0.160111	0.31553	1.931e-05	---	7.259e-07	---	4.324e-08	---	0.3856	---	0.6271	-++
13	80126262	G	A	rs9601323	,LINC01080	0.394625	0.174577	0.31688	6.654e-06	+++	1.165e-07	+++	2.726e-08	+++	0.1195	+++	0.536	+--
13	80126941	G	C	rs11842594	,LINC01080	0.408735	0.230169	0.32172	2.501e-07	+++	1.51e-09	+++	1.139e-10	+++	0.03928	+++	0.5565	+--
13	80127350	T	C	rs1854110	,LINC01080	0.407391	0.227568	0.31991	1.492e-07	---	1.379e-09	---	1.537e-10	---	0.0353	---	0.6622	-++
16	6429186	A	G	rs77075754	RBFOX1		0.0328349	0.06307	1.927e-09	??+	1.525e-09	??+	1.314e-06	??+	0.0002364	??+
16	6430284	C	A	rs79685543	RBFOX1		0.029909	0.06239	2.709e-09	??-	2.107e-09	??-	1.332e-06	??-	0.0003486	??-
16	6439230	A	AT		RBFOX1		0.0310468	0.06132			1.109e-08	??+	6.613e-06	??+
16	6440126	G	A	rs150962530	RBFOX1		0.0328349	0.06102			3.417e-09	??-	3.576e-06	??-
17	62971963	C	T	rs72843143	TANC2	0.202688	0.180104	0.13112	6.037e-05	---	3.691e-08	---	5.784e-06	---	5.329e-05	---	0.1176	+-+
17	63036228	AT	A		TANC2	0.197872	0.171651	0.1299	6.706e-05	---	4.851e-08	---	6.794e-06	---	4.499e-05	---	0.1439	+-+
17	63103751	G	A	rs17682747	TANC2	0.202688	0.180267	0.13622	4.792e-05	---	3.962e-08	---	4.417e-06	---	7.436e-05	---	0.1461	+-+
17	9011376	T	C	rs2872615		0.241097	0.366222	0.37614	4.412e-09	+++	7.552e-10	+++	2.387e-09	+++	0.0003098	+++	0.3744	-++
17	9015126	C	G	rs28502651		0.303807	0.302991	0.2552	2.159e-06	---	2.859e-08	---	6.93e-09	---	0.03175	---	0.372	+-+
17	9016098	C	A	rs58772677		0.33897	0.36671	0.4357	4.09e-07	--?	2.191e-07	--?	3.157e-08	--?	0.003148	--?	0.1072	--?
17	9016313	G	A	rs9788972		0.321389	0.297302	0.2609	4.507e-08	+++	1.517e-10	+++	2.008e-11	+++	0.0229	+++	0.2769	---
17	9016350	TC	T			0.321501	0.298277	0.25656	1.762e-07	+++	9.244e-10	+++	1.491e-10	+++	0.0228	+++	0.2877	---
17	9017282	T	C	rs4791330		0.342777	0.323147	0.30095	1.39e-08	---	4.724e-11	---	1.903e-12	---	0.01246	---	0.4232	+-+
17	9018605	T	C	rs9914267		0.378052	0.410436	0.30593	3.159e-08	---	1.695e-10	---	1.133e-11	---	0.01114	---	0.8144	+-+
17	9020667	G	C	rs72809921		0.194177	0.314207	0.35588	6.885e-08	--?	9.54e-09	--?	5.537e-09	--?	0.0005672	--?	0.3173	--?
17	9021258	G	A	rs9900753		0.319037	0.277796	0.25408	4.275e-07	+++	5.746e-09	+++	5.74e-10	+++	0.03484	+++	0.3735	--+
17	9026376	G	A	rs11656074	NTN1	0.353415	0.371912	0.28874	3.603e-06	++?	4.98e-08	++?	1.584e-09	++?	0.009084	++?	0.5174	-+?
17	9026528	A	G	rs1880646	NTN1	0.286002	0.437419	0.40615	2.063e-06	++?	5.924e-08	++?	1.642e-08	++?	0.001855	++?	0.9944	-+?
17	9026902	AACCCAAAACCCAC	A		NTN1	0.240426	0.341027	0.4086	2.19e-12	---	4.216e-14	---	2.423e-13	---	3.713e-05	---	0.5189	-+-
17	9032099	C	G	rs9891446	NTN1	0.320269	0.25829	0.23513	4.334e-09	---	4.203e-12	---	9.042e-13	---	0.007032	---	0.1213	+++
17	9033047	G	A	rs36047638	NTN1	0.317469	0.246099	0.23464	5.574e-09	+++	7.326e-12	+++	1.846e-12	+++	0.009171	+++	0.1366	---
17	9036017	ATC	A		NTN1	0.220045	0.178804	0.16332	2.636e-10	+++	6.659e-13	+++	5.515e-12	+++	0.0001205	+++	0.2137	---
17	9039746	C	T	rs9911652	NTN1	0.220941	0.185306	0.16366	2.79e-10	+++	1.369e-12	+++	9.964e-12	+++	0.000214	+++	0.2985	-+-
17	9044787	C	G	rs16957821	NTN1	0.239194	0.26593	0.16542	5.942e-10	---	1.694e-12	---	4.763e-12	---	0.0004322	---	0.1704	+++
17	9046091	C	A	rs28396760	NTN1	0.204927	0.147757	0.16587	5.895e-09	+++	7.303e-11	+++	6.012e-10	+++	0.0005647	+++	0.267	---
17	9047564	GT	G		NTN1	0.225868	0.201073	0.16349	7.1e-10	+++	1.703e-12	+++	1.142e-11	+++	0.0003345	+++	0.1167	---
17	9048876	A	G	rs11078779	NTN1	0.248712	0.358908	0.41661	4.968e-11	+++	3.556e-13	+++	4.95e-12	+++	0.0001383	+++	0.9562	+-+
2	43286897	G	A	rs11900952	THADA	0.364166	0.460501	0.25951	3.238e-08	---	5.833e-09	---	1.441e-07	---	2.209e-05	---	0.3351	+--
20	40613502	G	C	rs11700188			0.376788	0.37808	1.977e-10	??-	1.196e-11	??-	4.559e-11	??-	0.02248	??-	0.2761	??-
5	44263295	C	T	rs6883600		0.38645	0.356795	0.33153	4.205e-07	++?	4.231e-08	++?	1.398e-05	++?	3.123e-07	++?	0.4565	++?
7	134892089	A	G	rs17168118	CALD1	0.310302	0.350943	0.48929	1.439e-06	++?	5.77e-08	++?	9.171e-09	++?	0.002814	++?	0.855	++?
8	128687414	T	C	rs7839784	CCDC26	0.780515	0.123537	0.8372	2.301e-07	+-+	7.255e-09	+-+	9.776e-07	+-+	7.207e-06	+-+	0.8478	-++
8	128688140	C	T	rs13249691	CCDC26	0.655207	0.296489	0.72596	7.858e-08	-+-	1.784e-08	-+-	3.515e-07	-+-	0.000494	-+-	0.2137	+--
8	128688206	T	C	rs13252123	CCDC26	0.655319	0.296489	0.72594	7.865e-08	+-+	1.82e-08	+-+	3.676e-07	+-+	0.0004772	+-+	0.2093	-++
8	128689103	T	C	rs10091403	CCDC26	0.655655	0.296001	0.72596	1.49e-07	+-+	2.723e-08	+-+	4.586e-07	+-+	0.0006815	+-+	0.2666	-++
8	128689532	G	A	rs7388409	CCDC26	0.655431	0.296001	0.72593	1.6e-07	-+-	2.889e-08	-+-	4.767e-07	-+-	0.0007069	-+-	0.2732	+--
8	128691744	T	C	rs35379093	CCDC26	0.653527	0.301853	0.72584	2.426e-07	+-+	4.015e-08	+-+	3.438e-07	+-+	0.001812	+-+	0.277	-++
8	128692484	T	A	rs10956436	CCDC26	0.637962	0.350943	0.72234	7.198e-08	-+-	1.061e-08	-+-	1.017e-07	-+-	0.001447	-+-	0.2533	+--
8	128695276	C	A	rs11997103	CCDC26	0.63841	0.351105	0.72245	1.473e-07	-+-	2.089e-08	-+-	1.935e-07	-+-	0.001647	-+-	0.2785	+--
8	128698528	A	G	rs55768865	CCDC26	0.0852184	0.0147919	0.06139	1.626e-15	-?-	6.449e-18	-?-	5.598e-13	-??	4.588e-11	-?-	0.07333	-?-
8	128705543	C	G	rs28684068	CCDC26	0.333707	0.298114	0.25854	1.49e-07	---	2.109e-09	---	2.044e-06	---	3.074e-06	---	0.2551	++-
8	128706361	G	A	rs12155776	CCDC26	0.333819	0.297627	0.25872	1.268e-07	+++	1.714e-09	+++	1.791e-06	+++	2.908e-06	+++	0.2539	--+
8	128707215	C	G	rs10106112	CCDC26	0.333259	0.296814	0.2578	1.298e-07	---	1.733e-09	---	2.009e-06	---	1.976e-06	---	0.2778	++-
8	128708012	C	T	rs202132735	CCDC26	0.333595	0.297139	0.2584	1.316e-07	+++	1.876e-09	+++	2.374e-06	+++	2.104e-06	+++	0.2531	--+
8	128708032	T	C	rs200050625	CCDC26	0.333259	0.296001	0.25779	1.388e-07	---	1.729e-09	---	2.046e-06	---	2.167e-06	---	0.2518	++-
8	128708556	C	T	rs56932406	CCDC26	0.333819	0.297627	0.2587	1.268e-07	+++	1.714e-09	+++	1.791e-06	+++	2.908e-06	+++	0.2539	--+
8	128708678	C	A	rs61396997	CCDC26	0.333483	0.297464	0.25851	1.624e-07	+++	2.216e-09	+++	2.096e-06	+++	3.741e-06	+++	0.2465	--+
8	128711026	A	G	rs28827580	CCDC26	0.333595	0.297627	0.2589	1.388e-07	---	1.777e-09	---	1.715e-06	---	3.168e-06	---	0.2465	++-
8	128711227	C	G	rs28898314	CCDC26	0.334043	0.298277	0.25895	1.547e-07	---	2.408e-09	---	2.156e-06	---	3.737e-06	---	0.2752	++-
8	128711432	G	A	rs9773252	CCDC26	0.333595	0.296326	0.25773	2.183e-07	+++	4.369e-09	+++	2.928e-06	+++	4.37e-06	+++	0.3211	--+
8	128712565	C	T	rs28622605	CCDC26	0.333931	0.297627	0.26015	1.458e-07	+++	1.802e-09	+++	2.126e-06	+++	2.463e-06	+++	0.2412	--+
8	128712583	C	T	rs28592906	CCDC26	0.334378	0.298765	0.25919	1.414e-07	+++	2.454e-09	+++	2.116e-06	+++	3.403e-06	+++	0.3138	--+
8	128714711	C	T	rs7016613	CCDC26	0.201344	0.117035	0.14563	9.833e-09	+++	2.484e-10	+++	4.514e-06	+++	5.56e-08	+++	0.4088	--+
8	128714776	C	T	rs7016628	CCDC26	0.333595	0.297464	0.25908	1.574e-07	+++	1.774e-09	+++	1.72e-06	+++	3.168e-06	+++	0.2322	--+
8	128716361	A	C	rs10092748	CCDC26	0.333819	0.297302	0.25895	1.502e-07	---	1.968e-09	---	1.887e-06	---	3.286e-06	---	0.2461	++-
8	128718079	A	G	rs189891239	CCDC26	0.333707	0.297302	0.25858	1.557e-07	---	1.885e-09	---	1.523e-06	---	3.633e-06	---	0.2436	++-
8	128719019	A	G	rs200772990	CCDC26	0.332251	0.296814	0.25645	1.767e-07	---	2.702e-09	---	1.927e-06	---	6.282e-06	---	0.2754	++-
8	128719379	A	G	rs113580926	CCDC26	0.333595	0.297302	0.25893	1.314e-07	---	1.672e-09	---	1.665e-06	---	2.92e-06	---	0.2527	++-
8	128719987	C	T	rs199669158	CCDC26	0.333595	0.297302	0.25875	1.304e-07	+++	1.655e-09	+++	1.665e-06	+++	2.888e-06	+++	0.2527	--+
8	128721311	A	G	rs7459908	CCDC26	0.333595	0.297302	0.25886	1.314e-07	---	1.672e-09	---	1.665e-06	---	2.92e-06	---	0.2527	++-
8	128721967	T	C	rs7464029	CCDC26	0.333483	0.296164	0.25856	1.381e-07	---	1.77e-09	---	2.326e-06	---	2.192e-06	---	0.2566	++-
8	128723840	C	T	rs1432017	CCDC26	0.333595	0.297302	0.25887	1.314e-07	+++	1.672e-09	+++	1.665e-06	+++	2.92e-06	+++	0.2527	--+
8	128724466	C	A	rs9297775	CCDC26	0.333595	0.297302	0.26104	9.897e-08	+++	1.187e-09	+++	1.311e-06	+++	2.714e-06	+++	0.2522	--+
8	128725250	AC	A		CCDC26	0.334043	0.297302	0.25881	1.041e-07	+++	1.375e-09	+++	1.329e-06	+++	2.92e-06	+++	0.2605	--+
8	128727506	G	A	rs1030608	CCDC26	0.460134	0.455137	0.35521	3.873e-07	+++	1.994e-09	+++	4.984e-07	+++	4.365e-06	+++	0.5545	---
8	128727631	C	A	rs1030609	CCDC26	0.460134	0.455137	0.35521	3.873e-07	+++	1.994e-09	+++	4.984e-07	+++	4.365e-06	+++	0.5545	---
8	128727995	C	G	rs1030610	CCDC26	0.460134	0.455137	0.3525	5.075e-07	---	2.407e-09	---	5.573e-07	---	4.675e-06	---	0.5323	+++
8	128728134	C	T	rs1030613	CCDC26	0.459574	0.451398	0.35194	5.087e-07	+++	2.479e-09	+++	5.759e-07	+++	4.465e-06	+++	0.5679	---
8	128729204	C	T	rs6470651	CCDC26	0.460022	0.455137	0.35239	5.569e-07	+++	2.365e-09	+++	5.515e-07	+++	4.633e-06	+++	0.5125	---
8	128729290	T	C	rs7017882	CCDC26	0.460022	0.455137	0.35236	5.279e-07	---	2.544e-09	---	5.515e-07	---	4.985e-06	---	0.5342	+++
8	128731457	T	C	rs1432025	CCDC26	0.454535	0.435793	0.35183	7.543e-07	---	5.376e-09	---	7.496e-07	---	1.583e-05	---	0.5334	+++
8	128731648	A	C	rs1432027	CCDC26	0.333595	0.300065	0.25867	1.007e-07	---	1.256e-09	---	1.341e-06	---	2.21e-06	---	0.2703	++-
8	128732033	AT	A		CCDC26	0.464726	0.470091	0.35347	5.648e-07	+++	2.981e-09	+++	7.207e-07	+++	7.217e-06	+++	0.4832	---
8	128732458	C	G	rs759943	CCDC26	0.333595	0.300065	0.25861	1.142e-07	---	1.256e-09	---	1.341e-06	---	2.21e-06	---	0.255	++-
8	128732466	G	T	rs7465057	CCDC26	0.460022	0.455137	0.35224	5.253e-07	+++	2.2e-09	+++	5.156e-07	+++	4.633e-06	+++	0.5125	---
8	128732692	C	A	rs11774758	CCDC26	0.334043	0.303804	0.25893	1.034e-07	+++	1.179e-09	+++	1.269e-06	+++	2.299e-06	+++	0.2407	--+
8	128732822	A	G	rs11781599	CCDC26	0.334043	0.303804	0.25903	1.181e-07	---	1.191e-09	---	1.189e-06	---	2.502e-06	---	0.2266	++-
8	128733323	C	T	rs66465339	CCDC26	0.460022	0.455137	0.35222	4.979e-07	+++	2.365e-09	+++	5.156e-07	+++	4.985e-06	+++	0.5342	---
8	128734081	A	C	rs7817513	CCDC26	0.333595	0.300065	0.25856	1.007e-07	---	1.256e-09	---	1.341e-06	---	2.21e-06	---	0.2703	++-
8	128734180	C	T	rs6470653	CCDC26	0.459686	0.451398	0.35123	4.008e-07	+++	1.963e-09	+++	5.022e-07	+++	4.107e-06	+++	0.5784	---
8	128734432	A	C	rs6986764	CCDC26	0.468645	0.497074	0.35268	2.096e-07	---	1.198e-09	---	3.611e-07	---	3.2e-06	---	0.6006	+++
8	128734649	A	G	rs6990777	CCDC26	0.468645	0.497074	0.35268	2.096e-07	---	1.198e-09	---	3.611e-07	---	3.2e-06	---	0.6006	+++
8	128734915	T	C	rs7011619	CCDC26	0.465957	0.476105	0.34773	5.773e-07	---	6.017e-09	---	1.391e-06	---	9.791e-06	---	0.6348	+++
8	128735740	G	T	rs6996786	CCDC26	0.338746	0.329811	0.26104	6.446e-08	+++	1.279e-09	+++	1.458e-06	+++	1.945e-06	+++	0.4021	--+
8	128738363	T	C	rs4733638	CCDC26	0.465286	0.481957	0.3529	2.647e-07	---	2.091e-09	---	7.074e-07	---	2.153e-06	---	0.8128	-++
8	128741062	A	G	rs7461867	CCDC26	0.323404	0.314369	0.24773	1.197e-06	---	3.773e-08	---	2.821e-05	---	4.75e-06	---	0.5309	++-
8	128744020	T	A	rs978589	CCDC26	0.440202	0.407347	0.33979	1.359e-06	+++	2.041e-08	+++	3.314e-06	+++	9.698e-06	+++	0.9163	++-
8	128744430	G	C	rs978590	CCDC26	0.323068	0.310143	0.24602	1.305e-06	+++	3.063e-08	+++	2.043e-05	+++	5.762e-06	+++	0.4156	--0
8	128744768	C	T	rs3997682	CCDC26	0.323068	0.310793	0.2462	1.532e-06	+++	3.338e-08	+++	2.291e-05	+++	5.04e-06	+++	0.3965	---
8	128744970	G	A	rs4288341	CCDC26	0.44009	0.40751	0.33977	1.342e-06	+++	2.012e-08	+++	3.232e-06	+++	9.698e-06	+++	0.9163	++-
8	128745627	T	A	rs56085344	CCDC26	0.445801	0.424252	0.33986	9.328e-07	+++	1.057e-08	+++	2.564e-06	+++	3.211e-06	+++	0.9352	++-
8	128746386	G	A	rs147450975	CCDC26	0.184211	0.11671	0.13369	4.21e-07	+++	2.87e-08	+++	5.242e-05	+++	2.371e-06	+++	0.5129	--+
8	128746620	A	T	rs9720581	CCDC26	0.445801	0.424252	0.33988	9.895e-07	---	1.057e-08	---	2.564e-06	---	3.211e-06	---	0.9222	--+
8	128746675	A	T	rs148703790	CCDC26	0.322956	0.310143	0.24611	1.351e-06	---	3.217e-08	---	2.145e-05	---	5.62e-06	---	0.4183	++0
8	128746989	C	T	rs4581010	CCDC26	0.322508	0.310143	0.24602	1.84e-06	+++	4.927e-08	+++	2.908e-05	+++	7.533e-06	+++	0.4183	--0
8	128747474	G	T	rs56097620	CCDC26	0.322844	0.30998	0.24595	1.046e-06	+++	2.646e-08	+++	1.876e-05	+++	4.637e-06	+++	0.4526	--+
8	128748538	A	G	rs9693910	CCDC26	0.438522	0.403283	0.34107	2.358e-06	---	2.906e-08	---	2.46e-06	---	3.104e-05	---	0.7418	--+
8	128749313	C	T	rs200921913	CCDC26	0.445241	0.426365	0.34119	9.713e-07	+++	1.511e-08	+++	2.632e-06	+++	6.182e-06	+++	0.9987	++-
8	128749880	G	A	rs201904145	CCDC26	0.445913	0.42474	0.34212	9.062e-07	+++	1.11e-08	+++	2.438e-06	+++	3.462e-06	+++	0.9938	++-
8	128754005	G	C	rs6999115	CCDC26	0.455991	0.429129	0.3476	5.612e-08	+++	3.128e-10	+++	8.272e-08	+++	2.509e-06	+++	0.9604	++-
8	128754499	C	A	rs2349687	CCDC26	0.446809	0.406209	0.34735	9.847e-08	+++	6.089e-10	+++	9.277e-08	+++	1.301e-05	+++	0.8127	++-
8	128754576	A	G	rs2349688	CCDC26	0.453415	0.427178	0.34752	4.306e-08	---	2.678e-10	---	9.184e-08	---	2.23e-06	---	0.9873	--+
8	128754868	G	T	rs2395854	CCDC26	0.446809	0.406209	0.3468	1.149e-07	+++	8.451e-10	+++	1.038e-07	+++	1.739e-05	+++	0.8373	++-
8	128755357	T	C	rs6986826	CCDC26	0.455991	0.427503	0.34808	7.013e-08	---	4.236e-10	---	1.183e-07	---	2.55e-06	---	0.9484	--+
8	128755466	C	A	rs7004922	CCDC26	0.449384	0.406697	0.34743	1.394e-07	+++	9.341e-10	+++	1.097e-07	+++	1.573e-05	+++	0.7748	++-
8	128755881	T	C	rs9650099	CCDC26	0.456439	0.431242	0.34846	7.371e-08	---	4.395e-10	---	1.137e-07	---	2.878e-06	---	0.9065	--+
8	128757218	C	T	rs7015290	CCDC26	0.450504	0.410761	0.34754	9.823e-08	+++	8.309e-10	+++	1.376e-07	+++	8.32e-06	+++	0.9433	++-
8	128757516	T	A	rs2116454	CCDC26	0.455767	0.427503	0.34493	1.377e-07	+++	1.005e-09	+++	2.678e-07	+++	2.517e-06	+++	0.9642	++-
8	128758142	A	C	rs6991851	CCDC26	0.456103	0.428316	0.34583	9.683e-08	---	7.051e-10	---	1.926e-07	---	2.55e-06	---	0.9877	--+
8	128758296	T	C	rs7012531	CCDC26	0.455767	0.428316	0.34583	7.949e-08	---	5.547e-10	---	1.535e-07	---	2.264e-06	---	0.9895	--+
8	128758463	C	A	rs6470657	CCDC26	0.455879	0.427503	0.34584	1.128e-07	+++	8.004e-10	+++	2.299e-07	+++	2.357e-06	+++	0.9657	++-
8	128758519	T	A	rs6470658	CCDC26	0.455879	0.427341	0.34536	1.249e-07	+++	8.312e-10	+++	2.24e-07	+++	2.517e-06	+++	0.9515	++-
8	128758926	T	C	rs7465515	CCDC26	0.336954	0.313231	0.25305	1.619e-07	---	2.291e-09	---	2.481e-06	---	1.347e-06	---	0.5033	-+-
8	128759616	A	C	rs56372711	CCDC26	0.336954	0.313557	0.25298	1.275e-07	---	1.718e-09	---	2.23e-06	---	1.31e-06	---	0.5233	-+-
8	128760341	C	T	rs11996779	CCDC26	0.463158	0.462939	0.34602	8.908e-07	+++	6.843e-09	+++	1.339e-06	+++	8.121e-06	+++	0.8483	++-
8	128760655	C	T	rs74551250	CCDC26	0.450728	0.40946	0.34518	2.569e-07	+++	2.87e-09	+++	5.693e-07	+++	9.179e-06	+++	0.9949	++-
8	128761066	C	T	rs58753110	CCDC26	0.450728	0.40946	0.34512	3.065e-07	+++	3.088e-09	+++	6.095e-07	+++	9.179e-06	+++	0.9781	++-
8	128761281	A	G	rs4733528	CCDC26	0.457335	0.430917	0.34626	2.085e-07	---	2.033e-09	---	3.962e-07	---	7.274e-06	---	0.9514	--+
8	128761867	T	C	rs4534097	CCDC26	0.456103	0.426853	0.34583	2.299e-07	---	2.495e-09	---	5.678e-07	---	5.575e-06	---	0.9743	--+
8	128762074	A	T	rs7464852	CCDC26	0.456103	0.426528	0.34583	2.347e-07	---	2.556e-09	---	5.847e-07	---	5.575e-06	---	0.9743	--+
8	128763709	G	A	rs11986379	CCDC26	0.456551	0.426528	0.34569	3.063e-07	+++	3.18e-09	+++	7.162e-07	+++	6.215e-06	+++	0.9822	++-
8	128764253	T	G	rs9694544	CCDC26	0.456551	0.426853	0.34606	3.637e-07	---	3.86e-09	---	7.758e-07	---	6.944e-06	---	0.9799	--+
8	128765045	T	C	rs6470659	CCDC26	0.451176	0.409623	0.34564	3.477e-07	---	4.012e-09	---	8.013e-07	---	9.991e-06	---	0.9736	--+
8	128765198	G	GA		CCDC26	0.456551	0.426528	0.34575	3.939e-07	---	4.316e-09	---	9.38e-07	---	6.459e-06	---	0.9799	--+
8	128765647	G	C	rs74833031	CCDC26	0.44916	0.404259	0.34551	5.739e-07	+++	4.063e-09	+++	5.713e-07	+++	1.971e-05	+++	0.7317	+--
8	128766868	A	G	rs1367960	CCDC26	0.456327	0.426853	0.34606	2.676e-07	---	2.788e-09	---	6.425e-07	---	5.121e-06	---	0.9877	--+
8	128774219	A	G	rs4140707	CCDC26	0.463494	0.427503	0.34928	5.973e-07	---	8.606e-09	---	1.055e-06	---	1.134e-05	---	0.9261	+-+
8	128775180	A	G	rs759944	CCDC26	0.470773	0.464889	0.34999	2.302e-06	---	2.766e-08	---	2.66e-06	---	2.195e-05	---	0.7849	-++
8	128783714	T	A	rs7821367	CCDC26	0.455207	0.424252	0.34475	3.187e-07	+++	2.082e-09	+++	3.413e-07	+++	7.305e-06	+++	0.8896	++-
8	128788828	C	G	rs72726574	CCDC26	0.295185	0.211151	0.20834	3.296e-15	---	1.731e-18	---	1.773e-12	---	1.304e-12	---	0.7469	-+0
8	128790594	G	C	rs10088832	CCDC26	0.347368	0.309168	0.24595	1.06e-11	+++	1.114e-14	+++	1.356e-09	+++	4.209e-10	+++	0.78	+--
8	128803693	G	A	rs112566846	CCDC26	0.307615	0.210338	0.22013	7.873e-15	+++	3.31e-18	+++	9.511e-13	+++	4.8e-12	+++	0.8415	+-0
8	128812615	G	C	rs3857888	CCDC26	0.406607	0.293238	0.27989	2.73e-14	+++	2.426e-18	+++	3.885e-12	+++	2.577e-13	+++	0.8945	++-
8	128813351	C	T	rs17818346	CCDC26	0.309518	0.211151	0.22396	2.75e-14	+++	3.184e-17	+++	7.754e-12	+++	5.475e-12	+++	0.672	+-+
8	128824342	C	T	rs6996393	CCDC26	0.306383	0.211151	0.22135	5.118e-16	+++	2.892e-19	+++	1.673e-13	+++	6.911e-13	+++	0.8409	+-+
8	128824634	G	GT		CCDC26	0.306159	0.211151	0.2213	4.545e-16	---	2.548e-19	---	1.527e-13	---	6.625e-13	---	0.8344	-+-
8	128824966	AT	A		CCDC26	0.326764	0.263329	0.23997	2.206e-10	++?	2.762e-12	++?	1.418e-09	++?	7.427e-09	++?	0.556	++?
8	128829952	T	G	rs16903635	CCDC26	0.306383	0.211151	0.22211	2.107e-16	---	1.818e-19	---	8.961e-14	---	8.274e-13	---	0.7832	-+-
8	128831581	G	A	rs4991705	CCDC26	0.313102	0.254226	0.22125	4.795e-16	+++	1.088e-18	+++	1.944e-13	+++	1.286e-11	+++	0.6155	+-+
8	128834673	T	C	rs58858133	CCDC26	0.306719	0.211151	0.22138	1.859e-16	---	2.029e-19	---	1.089e-13	---	8.057e-13	---	0.7592	-+-
8	128837992	G	A	rs11786024	CCDC26	0.355095	0.245774	0.24363	2.719e-11	+++	1.376e-13	+++	5.596e-10	+++	7.069e-08	+++	0.6142	--+
8	128842084	G	C	rs72726589	CCDC26	0.306607	0.211151	0.22244	1.132e-16	+++	5.095e-20	+++	2.575e-14	+++	1.193e-12	+++	0.8555	+-+
8	128842791	G	C	rs4645529	CCDC26	0.306271	0.21619	0.22088	5.986e-17	+++	2.931e-20	+++	1.662e-14	+++	5.639e-13	+++	0.6973	+-+
8	128848421	C	T	rs72726590	CCDC26	0.374356	0.256664	0.27288	8.32e-15	+++	1.117e-18	+++	1.31e-13	+++	1.645e-12	+++	0.9552	+--
8	128849889	A	G	rs11991292	CCDC26	0.377268	0.25764	0.27736	2.613e-15	---	4.083e-19	---	6.8e-14	---	8.411e-13	---	0.9675	-++
8	128852347	C	T	rs17818958	CCDC26	0.38925	0.25699	0.28289	5.448e-16	+++	2.096e-20	+++	1.255e-14	+++	2.096e-13	+++	0.7478	+--
8	128852850	C	T	rs2139456	CCDC26	0.390594	0.258127	0.28304	9.605e-16	+++	3.919e-20	+++	1.674e-14	+++	4.253e-13	+++	0.7284	+--
8	128856122	C	T	rs9643240	CCDC26	0.310078	0.221066	0.23703	7.403e-17	+++	8.752e-20	+++	5.823e-14	+++	5.222e-13	+++	0.615	+-+
8	128858232	G	A	rs11781488	CCDC26	0.311758	0.230007	0.23842	2.977e-16	+++	5.649e-19	+++	2.226e-13	+++	1.127e-12	+++	0.6323	+-+
8	128860468	C	G	rs72726600	CCDC26	0.345465	0.276008	0.26272	1.101e-14	---	2.756e-16	---	8.112e-12	---	7.288e-10	---	0.2761	-+-
8	128860736	C	T	rs11989880	CCDC26	0.311534	0.223667	0.23701	3.271e-16	+++	1.649e-18	+++	1.244e-13	+++	1.112e-11	+++	0.4966	+-+
8	128861924	T	A	rs11783808	CCDC26	0.395969	0.26658	0.30199	2.709e-16	+++	5.441e-20	+++	1.594e-14	+++	4.325e-13	+++	0.9271	+-+
8	128863946	A	G	rs72728705	CCDC26	0.16551	0.0290962	0.09778	2.139e-21	-?-	1.833e-27	-?-	2.64e-19	-?-	2.3e-15	-?-	0.5937	+?+
8	128864791	T	G	rs1879164	CCDC26	0.310526	0.218791	0.23607	2.934e-16	---	1.12e-18	---	9.181e-14	---	1.28e-11	---	0.4735	-+-
8	128864806	A	C	rs1879163	CCDC26	0.310638	0.220416	0.23607	4.67e-16	---	1.541e-18	---	1.394e-13	---	1.365e-11	---	0.5445	-+-
8	128867364	C	T	rs59067049	CCDC26	0.395969	0.272107	0.30062	3.188e-16	+++	1.065e-19	+++	3.363e-14	+++	5.131e-13	+++	0.8439	+-+
8	128877942	T	C	rs17241253	CCDC26	0.168197	0.041775	0.09722	1.238e-23	---	3.85e-30	---	1.347e-21	---	8.114e-16	---	0.3966	+++
8	128879808	G	A	rs112017038	CCDC26	0.394737	0.263329	0.30099	1.204e-16	+++	1.434e-20	+++	8.481e-15	+++	2.276e-13	+++	0.9657	+-0
8	128886123	A	T	rs2119756	CCDC26		0.236183	0.83479	9.492e-05	??-	4.494e-08	??-	0.001911	??-	4.667e-07	??-	0.06369	??+
8	128887145	G	A	rs72728721	CCDC26	0.081187	0.0144668	0.05328	3.077e-11	+??	1.609e-14	+??	2.848e-12	+??	2.653e-10	+?+	0.6905	-??
8	128889664	T	C	rs1157136	CCDC26	0.394961	0.264792	0.306	6.325e-17	---	7.974e-21	---	3.343e-15	---	3.175e-13	---	0.932	-+-
8	128897523	C	T	rs11780321	CCDC26	0.329451	0.22578	0.2446	1.03e-17	+++	4.508e-21	+++	2.883e-15	+++	1.962e-13	+++	0.7848	+-+
8	128899807	G	T	rs7828412	CCDC26	0.338298	0.257965	0.24585	2.115e-16	+++	1.124e-19	+++	1.102e-14	+++	8.132e-12	+++	0.9733	+-+
8	128902002	G	A	rs7009139	CCDC26	0.409742	0.39288	0.24136	1.112e-07	+++	3.858e-10	+++	7.532e-07	+++	2.939e-05	+++	0.1453	---
8	128902904	T	A	rs7826703	CCDC26	0.399328	0.371099	0.24526	2.31e-09	+++	1.864e-12	+++	2.57e-08	+++	7.586e-07	+++	0.1959	---
8	128902994	T	A	rs7826864	CCDC26	0.41075	0.426691	0.2456	1.912e-08	+++	3.069e-11	+++	1.451e-07	+++	9.163e-06	+++	0.1097	---
8	128903176	A	G	rs13249571	CCDC26	0.33953	0.221066	0.20445	4.792e-11	---	6.077e-15	---	2.312e-10	---	6.753e-09	---	0.1309	+++
8	128903514	C	T	rs1519847	CCDC26	0.411982	0.428966	0.2456	1.455e-08	+++	2.421e-11	+++	1.366e-07	+++	6.392e-06	+++	0.1189	---
8	128904182	A	C	rs1519846	CCDC26	0.27458	0.112809	0.17082	6.414e-17	---	5.54e-23	---	6.471e-17	---	7.481e-13	---	0.4189	-++
8	128904644	A	G	rs1519845	CCDC26	0.353527	0.272594	0.20751	1.219e-09	-+-	2.57e-13	---	1.187e-09	---	5.622e-07	---	0.05101	+++
8	128904840	C	T	rs12114722	CCDC26	0.355095	0.281209	0.20717	1.37e-09	+-+	5.548e-13	+++	2.146e-09	+-+	7.458e-07	+++	0.06583	---
8	128906143	C	G	rs1519844	CCDC26		0.428804	0.24621	3.376e-07	??-	2.065e-10	??-	2.029e-07	??-	0.0002445	??-	0.2467	??+
8	128906172	T	C	rs1519843	CCDC26	0.409295	0.416775	0.24574	1.552e-08	---	1.462e-11	---	9.04e-08	---	6.586e-06	---	0.08785	+++
8	128906227	G	C	rs1519842	CCDC26	0.412094	0.428804	0.24622	1.203e-08	+++	1.849e-11	+++	9.063e-08	+++	7.259e-06	+++	0.1276	---
8	128907212	T	C	rs1530300	CCDC26	0.27458	0.112809	0.17167	6.652e-17	---	5.934e-23	---	6.888e-17	---	7.481e-13	---	0.4189	-++
8	128907554	T	C	rs1519841	CCDC26	0.401456	0.374837	0.2462	3.777e-09	---	3.646e-12	---	3.346e-08	---	1.307e-06	---	0.2289	+++
8	128908034	C	A	rs997310	CCDC26	0.320269	0.323635	0.18215	6.868e-11	+++	1.289e-13	+++	6.955e-09	+++	8.114e-07	+++	0.2281	--+
8	128908553	TGTG	T		CCDC26	0.299552	0.263654	0.16887	7.045e-11	+++	9.387e-14	+++	1.03e-09	+++	3.51e-06	+++	0.2982	--+
8	128909570	G	C	rs13275797	CCDC26	0.301904	0.275195	0.16939	5.603e-11	+++	1.174e-13	+++	9.509e-10	+++	3.876e-06	+++	0.3854	--+
8	128909696	TC	T		CCDC26	0.195969	0.0729844	0.1072	2.607e-23	+++	1.72e-29	+++	2.18e-21	+++	8.432e-16	+++	0.5734	--0
8	128909724	G	A	rs1589258	CCDC26	0.30112	0.269506	0.1692	5.721e-11	+++	1.151e-13	+++	1.014e-09	+++	3.683e-06	+++	0.3852	--+
8	128910144	G	C	rs13266917	CCDC26	0.334938	0.389304	0.18262	1.691e-10	+++	1.021e-12	+++	1.487e-08	+++	9.085e-06	+++	0.2245	--+
8	128910835	T	C	rs7839674	CCDC26	0.412094	0.428804	0.24609	1.29e-08	---	2.006e-11	---	9.063e-08	---	7.797e-06	---	0.1276	+++
8	128911145	T	C	rs4733661	CCDC26	0.412094	0.428966	0.24621	7.234e-09	---	1.251e-11	---	5.973e-08	---	7.797e-06	---	0.1459	+++
8	128912260	C	G	rs12548659	CCDC26	0.334938	0.389954	0.18273	1.11e-10	---	6.552e-13	---	9.71e-09	---	9.42e-06	---	0.2277	++-
8	128913587	C	T	rs1401826	CCDC26	0.410638	0.427016	0.24658	1.326e-08	+++	2.49e-11	+++	1.303e-07	+-+	8.996e-06	+++	0.1143	---
8	128913964	A	T	rs12545073	CCDC26	0.410526	0.427016	0.2459	1.526e-08	---	2.711e-11	---	1.42e-07	-+-	8.867e-06	---	0.1099	+++
8	128914415	T	C	rs12542837	CCDC26	0.411982	0.430267	0.24772	9.423e-09	---	1.552e-11	---	1.069e-07	---	5.928e-06	---	0.1216	+++
8	128914617	C	A	rs34426405	CCDC26	0.272788	0.110696	0.16981	3.148e-16	+++	3.993e-22	+++	5.739e-16	+++	9.499e-13	+++	0.3585	+--
8	128914960	G	C	rs36023417	CCDC26	0.410414	0.427178	0.2455	1.476e-08	+++	2.913e-11	+++	1.676e-07	+-+	8.097e-06	+++	0.1141	---
8	128915585	G	A	rs12541441	CCDC26	0.408959	0.415962	0.24537	1.052e-08	+++	1.288e-11	+++	8.428e-08	+++	8.858e-06	+++	0.09946	---
8	128916316	T	G	rs35669818	CCDC26	0.409966	0.417425	0.24591	6.109e-09	---	6.277e-12	---	4.564e-08	---	5.081e-06	---	0.1075	+++
8	128916356	A	C	rs111490746	CCDC26	0.412094	0.427991	0.24581	8.344e-09	---	1.43e-11	---	6.796e-08	---	8.873e-06	---	0.1381	+++
8	128916902	C	T	rs11506137	CCDC26	0.409071	0.4158	0.24523	1.127e-08	+++	1.405e-11	+++	1.005e-07	+++	7.09e-06	+++	0.09946	---
8	128917065	G	A	rs56330003	CCDC26	0.197424	0.0741222	0.10741	8.629e-24	+++	5.416e-30	+++	1.092e-21	+++	6.36e-16	+++	0.6556	---
8	128917648	T	C	rs59017966	CCDC26	0.412094	0.428804	0.24621	6.954e-09	---	1.251e-11	---	5.973e-08	---	7.797e-06	---	0.1431	+++
8	128918198	T	C	rs60883838	CCDC26	0.412654	0.430754	0.24618	6.086e-09	---	1.125e-11	---	5.576e-08	---	5.671e-06	---	0.1652	+++
8	128918949	C	T	rs13249953	CCDC26	0.329003	0.261704	0.21235	3.901e-13	+++	1.349e-17	+++	5.318e-12	+++	1.188e-09	+++	0.4458	-+-
8	128919685	G	A	rs34682967	CCDC26	0.32318	0.335338	0.18315	2.636e-11	+++	8.24e-14	+++	4.259e-09	+++	6.467e-07	+++	0.3301	--+
8	128919771	A	C	rs4733662	CCDC26	0.41075	0.428641	0.24647	1.659e-08	---	3.482e-11	---	1.751e-07	---	9.399e-06	---	0.1092	+++
8	128920415	C	T	rs7011344	CCDC26	0.410414	0.427991	0.24615	2.719e-08	+++	4.63e-11	+++	2.082e-07	+++	9.642e-06	+++	0.09091	---
8	128921474	A	G	rs72728734	CCDC26	0.178499	0.0321847	0.10241	7.432e-26	-?-	3.222e-33	-?-	8.838e-24	-?-	4.066e-18	-?-	0.4431	+?+
8	128922288	G	T	rs2028518	CCDC26		0.127601	0.13126	1.42e-10	??+	3.913e-12	??+	1.413e-08	??+	6.334e-05	??+	0.5764	??+
8	128922550	T	C	rs13266086	CCDC26	0.273124	0.112159	0.17072	4.323e-16	---	4.385e-22	---	4.316e-16	---	1.506e-12	---	0.3111	-++
8	128922782	C	T	rs35491248	CCDC26	0.333371	0.389792	0.18291	2.205e-10	+++	1.285e-12	+++	1.747e-08	+++	1.218e-05	+++	0.1788	--+
8	128922841	G	A	rs55847434	CCDC26	0.196081	0.0718466	0.10716	4.638e-24	+++	2.037e-30	+++	2.475e-22	+++	4.954e-16	+++	0.573	---
8	128924556	TA	T		CCDC26	0.405823	0.409785	0.24609	1.02e-08	+++	2.156e-11	+++	8.894e-08	+++	6.813e-06	+++	0.1476	---
8	128927896	A	G	rs4733533	CCDC26	0.412878	0.430267	0.24594	4.782e-09	---	1.154e-11	---	5.654e-08	---	9.316e-06	---	0.1554	+++
8	128928949	C	T	rs1119880	CCDC26	0.283539	0.338914	0.15969	7.72e-15	+++	5.015e-18	+++	1.762e-11	+++	2.824e-09	+++	0.3981	--+
8	128928950	T	A	rs1579748	CCDC26	0.283539	0.338914	0.15969	7.72e-15	+++	5.015e-18	+++	1.762e-11	+++	2.824e-09	+++	0.3981	--+
8	128928985	G	T	rs72728736	CCDC26		0.0759103	0.1076	7.474e-12	??+	1.571e-14	??+	6.858e-09	??+	3.454e-07	??+	1	??0
8	128930718	G	A	rs55865336	CCDC26	0.199328	0.076723	0.10759	5.539e-23	+++	7.998e-29	+++	4.383e-21	+++	6.012e-15	+++	0.7189	--0
8	128932630	C	G	rs17241908	CCDC26	0.197312	0.0759103	0.10728	1.47e-22	---	1.45e-28	---	1.014e-20	---	4.074e-15	---	0.5981	+++
8	128933467	A	C	rs4733666	CCDC26	0.41187	0.429129	0.24563	1.395e-08	---	3.595e-11	---	1.861e-07	---	7.713e-06	---	0.1244	+++
8	128933795	C	G	rs987524	CCDC26	0.363158	0.387029	0.22164	4.435e-12	---	2.038e-15	---	6.751e-10	---	7.326e-09	---	0.3635	+++
8	128933908	C	A	rs987525	CCDC26	0.284323	0.339077	0.16047	8.178e-15	+++	4.71e-18	+++	2.016e-11	+++	2.679e-09	+++	0.3885	--+
8	128935636	G	T	rs12548036	CCDC26	0.379955	0.313394	0.22617	1.55e-10	+++	6.485e-14	+++	2.462e-09	+++	2.47e-07	+++	0.2114	---
8	128937758	T	C	rs13264707	CCDC26	0.345913	0.162061	0.20961	8.657e-18	---	5.598e-22	---	6.391e-16	---	6.259e-12	---	0.6931	-++
8	128938077	T	A	rs1372448	CCDC26	0.343225	0.161248	0.20884	1.869e-18	+++	8.738e-23	+++	2.376e-16	+++	1.576e-12	+++	0.6845	+--
8	128938144	G	A	rs1372449	CCDC26	0.342665	0.161248	0.20884	1.605e-18	+++	7.688e-23	+++	2.281e-16	+++	1.112e-12	+++	0.7087	+--
8	128938153	C	T	rs1372450	CCDC26	0.33561	0.136053	0.20866	2.424e-19	+++	1.123e-23	+++	4.727e-17	+++	4.09e-13	+++	0.8433	+--
8	128938598	C	T	rs7017252	CCDC26	0.345913	0.161411	0.21003	5.604e-18	+++	3.474e-22	+++	4.661e-16	+++	6.582e-12	+++	0.6875	+--
8	128939523	C	T	rs7815993	CCDC26	0.343113	0.159785	0.20831	2.932e-18	+++	2.524e-22	+++	7.822e-16	+++	2.018e-12	+++	0.7205	+-0
8	128940002	C	G	rs1866981	CCDC26	0.412094	0.171001	0.25024	2.251e-13	---	9.397e-16	---	2.54e-11	---	2.425e-08	---	0.9436	-+-
8	128940205	A	G	rs1866982	CCDC26	0.416461	0.196684	0.25104	7.11e-14	---	1.396e-16	---	1.162e-11	---	4.209e-09	---	0.9709	-+-
8	128940263	G	A	rs12547241	CCDC26	0.406047	0.167588	0.2507	9.761e-15	+++	1.485e-17	+++	2.495e-12	+++	8.654e-10	+++	0.9641	+-+
8	128940783	G	A	rs13275724	CCDC26	0.344569	0.131664	0.21912	1.475e-14	+++	6.87e-18	+++	1.23e-12	+++	4.151e-09	+++	0.7328	+--
8	128941322	T	C	rs11787169	CCDC26	0.349048	0.13394	0.22052	8.592e-15	---	3.711e-18	---	3.515e-13	---	6.445e-09	---	0.8065	-++
8	128946138	C	G	rs7017665	CCDC26	0.215566	0.116385	0.11929	5.383e-18	---	3.519e-23	---	6.709e-17	---	6.019e-10	---	0.2452	+++
8	128952627	G	A	rs17242358	CCDC26	0.184099	0.0521782	0.11637	2.372e-27	+++	4.143e-35	+++	9.744e-25	+++	2.452e-19	+++	0.4412	---
8	128953334	C	T	rs11776303	CCDC26	0.493953	0.427341	0.29468	2.13e-13	+++	2.417e-15	+++	5.402e-10	+++	2.222e-08	+++	0.9264	+-+
8	128954293	A	G	rs35577546	CCDC26	0.494289	0.428966	0.29559	3.581e-13	---	3.908e-15	---	7.752e-10	---	2.594e-08	---	0.9273	-+-
8	128955992	G	T	rs13267257	CCDC26	0.345129	0.137841	0.21963	7.511e-15	+++	1.976e-18	+++	2.24e-12	+++	1.048e-10	+++	0.7788	+--
8	128956941	T	C	rs1441994	CCDC26	0.351176	0.138329	0.22422	5.129e-15	---	8.335e-19	---	5.769e-13	---	1.986e-10	---	0.7331	-++
8	128961245	T	C	rs13266585	CCDC26	0.368981	0.185631	0.23771	1.603e-14	---	8.518e-18	---	1.415e-12	---	2.824e-09	---	0.7597	-++
8	128963059	C	T	rs13248707	CCDC26	0.345241	0.137191	0.22198	5.139e-15	+++	9.063e-19	+++	1.42e-12	+++	6.844e-11	+++	0.6619	+--
8	128963890	G	A	rs55658222	CCDC26	0.182867	0.0513654	0.11647	3.483e-26	+++	5.46e-34	+++	6.621e-24	+++	7.577e-19	+++	0.3025	---
8	128964821	T	C	rs7836114	CCDC26	0.494849	0.428479	0.29584	2.738e-13	---	2.531e-15	---	4.587e-10	---	1.791e-08	---	0.9239	-+-
8	128965218	T	C	rs1470206	CCDC26	0.494625	0.428316	0.29718	1.34e-13	---	1.342e-15	---	2.163e-10	---	2.563e-08	---	0.9095	-+-
8	128967533	T	C	rs1441993	CCDC26	0.360134	0.17474	0.22438	9.73e-14	---	4.196e-17	---	5.582e-12	---	5.395e-09	---	0.7565	-++
8	128968050	T	C	rs993316	CCDC26	0.368757	0.185143	0.23695	1.692e-14	---	8.557e-18	---	1.225e-12	---	4.845e-09	---	0.744	-++
8	128969112	C	T	rs11997787	CCDC26	0.437514	0.402633	0.26007	1.033e-14	+++	4.395e-18	+++	3.062e-12	+++	7.41e-09	+++	0.4458	---
8	128969222	G	A	rs13274247	CCDC26	0.385554	0.237971	0.23505	1.131e-17	+++	4.801e-22	+++	9.987e-16	+++	1.243e-11	+++	0.5992	---
8	128969774	AT	A		CCDC26	0.374916	0.197984	0.2237	7.838e-19	+++	8.262e-23	+++	4.455e-16	+++	1.401e-12	+++	0.7237	-+-
8	128970301	C	T	rs744835	CCDC26	0.390034	0.26658	0.23573	5.871e-18	+++	4.217e-22	+++	1.581e-15	+++	9.069e-12	+++	0.8177	-+-
8	128970510	C	T	rs882083	CCDC26	0.391937	0.275358	0.23793	7.169e-18	+++	9.899e-22	+++	3.554e-15	+++	7.541e-12	+++	0.8676	-+-
8	128972282	G	A	rs11779747	CCDC26	0.449048	0.30933	0.26674	1.578e-14	+++	6.474e-17	+++	3.137e-10	+++	6.168e-12	+++	0.705	++0
8	128972301	A	C	rs11786525	CCDC26	0.432251	0.245936	0.2563	1.194e-14	---	1.8e-17	---	2.789e-11	---	1.066e-11	---	0.7521	+-+
8	128972710	CA	C		CCDC26	0.426988	0.246586	0.25345	1.064e-14	---	1.142e-17	---	4.392e-11	---	3.942e-12	---	0.8037	--+
8	128973194	A	G	rs11787407	CCDC26	0.451288	0.308843	0.26924	6.17e-14	---	3.197e-16	---	7.58e-10	---	2.012e-11	---	0.7648	-+-
8	128973864	G	A	rs12546523	CCDC26	0.449944	0.331274	0.26918	1.591e-14	+++	4.962e-17	+++	1.208e-10	+++	1.525e-11	+++	0.7682	+-0
8	128973989	A	G	rs12541521	CCDC26	0.36551	0.197172	0.23499	1.845e-13	---	6.71e-17	---	7.027e-12	---	3.553e-09	---	0.6018	-++
8	128975414	T	C	rs16903938	CCDC26	0.402128	0.319083	0.23523	2.15e-15	---	1.327e-19	---	1.261e-13	---	1.911e-10	---	0.4105	+++
8	128975456	C	T	rs7817486	CCDC26	0.405263	0.335826	0.2347	1.148e-15	+++	1.497e-19	+++	3.264e-13	+++	6.872e-11	+++	0.5801	---
8	128975973	G	A	rs6990893	CCDC26	0.403135	0.335338	0.23413	5.34e-16	+++	5.849e-20	+++	2.332e-13	+++	2.88e-11	+++	0.5847	---
8	128977489	T	G	rs7017026	CCDC26	0.459351	0.358908	0.26883	2.275e-14	---	7.006e-17	---	5.212e-11	---	1.142e-10	---	0.738	--+
8	128977591	G	A	rs7010696	CCDC26	0.317805	0.189694	0.20228	1.424e-16	+++	1.568e-21	+++	7.598e-16	+++	6.269e-10	+++	0.2842	+--
8	128977971	A	G	rs16893225	CCDC26	0.323628	0.21554	0.20337	1.192e-16	---	1.302e-21	---	2.054e-16	---	2.174e-09	---	0.312	-++
8	128978136	T	A	rs72728755	CCDC26	0.184434	0.0523407	0.1161	1.363e-26	+++	1.921e-34	+++	9.766e-25	+++	1.128e-18	+++	0.4048	---
8	128978882	A	G	rs13270244	CCDC26	0.406719	0.336313	0.23664	1.601e-16	---	1.626e-20	---	4.709e-14	---	3.017e-11	---	0.6607	+-+
8	128979276	C	A	rs1545233	CCDC26	0.402352	0.335338	0.23454	6.928e-16	+++	5.664e-20	+++	2.132e-13	+++	2.677e-11	+++	0.5389	---
8	128979473	G	A	rs13272617	CCDC26	0.313326	0.181079	0.20154	2.215e-16	+++	1.03e-21	+++	7.378e-16	+++	5.02e-10	+++	0.1852	+--
8	128979791	C	G	rs13262681	CCDC26	0.403024	0.323635	0.23554	3.344e-16	---	2.441e-20	---	4.963e-14	---	5.911e-11	---	0.5695	+++
8	128979802	A	G	rs13262450	CCDC26	0.324636	0.21684	0.20329	4.01e-16	---	5.486e-21	---	7.974e-16	---	5.14e-09	---	0.264	-++
8	128979961	G	T	rs13263536	CCDC26	0.454199	0.355494	0.26777	1.948e-14	+++	4.341e-17	+++	7.359e-11	+++	2.581e-11	+++	0.8286	+--
8	128980860	T	C	rs7838330	CCDC26	0.454871	0.310956	0.27091	4.149e-13	---	5.678e-16	---	1.52e-10	---	1.594e-10	---	0.9987	--+
8	128981317	T	G	rs10956455	CCDC26	0.391041	0.284785	0.23841	1.206e-11	---	1.736e-14	---	5.02e-10	---	4.742e-08	---	0.6716	-++
8	128982248	G	GA		CCDC26	0.463158	0.360533	0.27083	1.147e-12	---	3.749e-15	---	5.968e-10	---	4.406e-10	---	0.9147	-++
8	128982588	G	A	rs6999541	CCDC26	0.407391	0.338264	0.23625	2.056e-14	+++	2.361e-18	+++	1.857e-12	+++	1.328e-10	+++	0.4935	---
8	128987614	A	C	rs34532165	CCDC26	0.191153	0.147757	0.09196	3.069e-10	---	3.176e-14	---	3.861e-10	---	2.15e-10	---	0.3736	-++
8	128987760	G	A	rs6998245	CCDC26	0.186338	0.14288	0.08904	1.254e-10	+++	6.164e-15	+++	1.675e-10	+++	1.333e-10	+++	0.305	+--
8	128989216	A	T	rs34681662	CCDC26	0.192049	0.120286	0.09566	5.001e-11	---	7.449e-15	---	1.337e-10	---	1.5e-10	---	0.6175	-++
8	128990484	C	T	rs2004375	CCDC26	0.184546	0.106144	0.0928	4.18e-11	+++	1.182e-14	+++	2.114e-10	+++	6.225e-10	+++	0.5755	+--
8	87852969	G	A	rs11780762		0.359462	0.334525	0.32547	1.918e-07	---	5.11e-09	---	2.458e-07	---	0.0003251	---	0.752	+--
8	87866228	C	A	rs72673184		0.346137	0.278771	0.32116	3.613e-07	---	5.509e-09	---	1.578e-07	---	0.000408	---	0.7917	+--
8	87878793	AT	A			0.349384	0.27422	0.31824	5.639e-08	---	9.978e-10	---	4.074e-08	---	0.0001297	---	0.9662	+--
8	87892130	C	T	rs11786656		0.467749	0.493986	0.40832	8.978e-09	---	1.939e-11	---	3.027e-09	---	6.682e-06	---	0.5915	++-
8	87901041	G	A	rs7839724		0.406943	0.337939	0.38581	1.044e-07	---	4.516e-10	---	2.467e-08	---	5.596e-05	---	0.6392	+--
8	87906103	T	G	rs1034832		0.473236	0.490735	0.40965	4.938e-08	+++	1.534e-10	+++	1.728e-08	+++	1.764e-05	+++	0.4771	--+
8	87937514	T	C	rs6469114		0.471333	0.499837	0.40958	1.893e-07	+++	1.196e-09	+++	7.403e-08	+++	6.339e-05	+++	0.4681	--+
8	87949838	C	T	rs2337160		0.474468	0.492685	0.40941	1.142e-07	---	5.44e-10	---	2.493e-08	---	7.895e-05	---	0.5086	++-
8	87969312	A	G	rs1477915		0.477604	0.491873	0.40385	4.423e-08	+++	7.162e-11	+++	4.224e-09	+++	3.745e-05	+++	0.4217	-++
8	87971008	T	C	rs6995841		0.477716	0.49171	0.40286	1.172e-07	+++	4.279e-10	+++	1.58e-08	+++	5.501e-05	+++	0.5019	-++
8	94651594	T	C	rs10089502	ESRP1	0.151624	0.225943	0.16603	1.93e-05	---	2.324e-07	---	2.196e-08	---	0.01069	--+	0.3807	+-+
8	94651594	T	C	rs10089502	ESRP1	0.151624	0.225943	0.16603	1.93e-05	---	2.324e-07	---	2.196e-08	---	0.01069	--+	0.3807	+-+
8	94652479	G	GT		ESRP1	0.1514	0.223179	0.16341	9.243e-06	---	6.749e-08	---	5.948e-09	---	0.01013	--+	0.3313	+-+
8	94654450	CTT	C		ESRP1	0.14748	0.211476	0.16449	1.412e-05	---	1.823e-07	---	4.412e-08	---	0.006173	--+	0.3878	+-+
8	94655603	G	T	rs67113852	ESRP1	0.176148	0.245286	0.1671	9.448e-06	+++	8.313e-08	+++	3.6e-09	+++	0.01705	++-	0.2985	-+-
8	94655603	G	T	rs67113852	ESRP1	0.176148	0.245286	0.1671	9.448e-06	+++	8.313e-08	+++	3.6e-09	+++	0.01705	++-	0.2985	-+-
8	94656529	T	C	rs4735314	ESRP1	0.178835	0.260728	0.16783	7.458e-06	---	3.881e-08	---	1.074e-09	---	0.01527	--+	0.2824	+++
8	94656529	T	C	rs4735314	ESRP1	0.178835	0.260728	0.16783	7.458e-06	---	3.881e-08	---	1.074e-09	---	0.01527	--+	0.2824	+++
8	94699613	C	T	rs7826047	ESRP1	0.109854	0.172464	0.12758	1.438e-05	+++	5.667e-07	+++	1.295e-08	+++	0.06036	+++	0.939	-+-
8	94704481	G	T	rs7845544	ESRP1	0.11075	0.172139	0.12772	4.36e-05	+++	1.571e-06	+++	2.731e-08	+++	0.0941	++0	0.7721	-+-
8	94720538	A	G	rs10109430	DPY19L4	0.130907	0.159298	0.14721	6.933e-05	---	2.587e-06	---	2.842e-09	---	0.6097	--+	0.6491	+-+
