# Supplementary material for: Variants in CALD1, ESRP1, and RBFOX1 are associated with orofacial cleft risk
Source: PLoS Genet. 2025 Sep 30;21(9):e1011581. doi: 10.1371/journal.pgen.1011581 (PMC12503292; doi:10.1371/journal.pgen.1011581)
Supplement: S2 Table — Columns include Ensemble gene id, gene name, and p-values from the multi-tissue TWAS by each phenotype. Abbreviations: ANY = any cleft, CL/P = cleft lip with/without cleft palate, CLP = cleft lip and palate, CLO = isolated cleft lip, CPO = isolated cleft palate. (XLSX) [file pgen.1011581.s002.xlsx]

## Sheet: S2 Table
Ensemble Gene ID	Gene Name	ANY	CL/P	CLP	CLO	CPO
ENSG00000003402.19	CFLAR	0.00191611	0.945884	0.99365	0.509405	1.04e-11
ENSG00000006047.12	YBX2	0.303225	0.306188	0.169083	0.0804125	5.86e-07
ENSG00000006451.7	RALA	0.00310246	0.140987	0.0232391	0.184562	1.86e-06
ENSG00000006831.9	ADIPOR2	1.89e-09	0.00016488	5.33e-06	0.226402	2.34e-15
ENSG00000007129.17	CEACAM21	4.09e-06	3.05e-06	0.00039275	1.6e-16	0.00829238
ENSG00000008283.15	CYB561	0.00082865	1.34e-08	1.1e-06	0.00071147	4.99e-05
ENSG00000009307.15	CSDE1	3.28e-05	8.91e-05	0.162452	3.96e-09	0.00120183
ENSG00000011114.14	BTBD7	0.0166749	8.53e-06	0.0417828	1.23e-11	0.313585
ENSG00000011454.16	RABGAP1	5.56e-06	2.37e-07	3.16e-07	0.0528814	0.858285
ENSG00000014123.9	UFL1	1.57e-05	0.00012172	1.93e-07	0.409002	2.42e-05
ENSG00000024862.17	CCDC28A	9.23e-06	0.00264046	0.0672276	0.00018295	7.76e-08
ENSG00000025293.16	PHF20	0.741244	0.215995	0.859343	0.00260891	6.7e-12
ENSG00000026652.13	AGPAT4	0.0584289	0.0126075	0.920613	1.39e-09	0.705096
ENSG00000037241.7	RPL26L1	0.139675	0.240341	0.01491	0.237136	2.04e-06
ENSG00000040275.16	SPDL1	0.619929	0.453594	0.603455	0.24457	9.51e-08
ENSG00000042832.11	TG	0.0009355	0.00180079	4.29e-07	0.0280942	0.89052
ENSG00000048028.11	USP28	1.59e-08	4.07e-09	0.0005642	2.53e-13	0.0547433
ENSG00000049130.14	KITLG	0.174603	0.00446723	0.560311	6.34e-08	0.00043057
ENSG00000049249.8	TNFRSF9	0.00053323	3.86e-07	1.37e-05	7.14e-05	0.0581917
ENSG00000050327.14	ARHGEF5	0.00616702	0.239622	0.292051	0.0776448	1.01e-07
ENSG00000057757.9	PITHD1	0.00316935	0.00753138	0.454144	9.06e-07	0.00652248
ENSG00000058063.15	ATP11B	2.46e-06	8.84e-08	3.28e-05	0.0001443	0.917111
ENSG00000058335.15	RASGRF1	8.8e-10	5.6e-08	1.55e-07	0.00023307	0.00069353
ENSG00000060718.20	COL11A1	1.48e-15	8.82e-22	2.28e-20	4.49e-11	0.416787
ENSG00000061656.9	SPAG4	0.536774	0.652598	0.967022	0.040899	6.26e-14
ENSG00000062370.16	ZNF112	1.68e-06	6.79e-07	2.53e-08	0.0709539	0.703359
ENSG00000064655.18	EYA2	4.13e-06	6.38e-08	1.47e-06	0.00437834	0.697424
ENSG00000065320.8	NTN1	1.66e-14	9.36e-20	8.08e-25	0.00938216	0.618664
ENSG00000065833.8	ME1	5.61e-06	0.0016524	9.62e-06	0.450374	1.89e-08
ENSG00000066135.12	KDM4A	1.95e-14	1.82e-08	3.21e-06	0.00153046	1.68e-09
ENSG00000067836.12	ROGDI	1.35e-06	3.35e-05	0.00026907	0.132393	0.0274285
ENSG00000070087.13	PFN2	0.0107255	0.243981	0.545415	0.0142298	1.18e-06
ENSG00000070540.12	WIPI1	0.00387229	0.0009365	0.210113	8.84e-13	0.903643
ENSG00000072274.12	TFRC	0.163591	0.944861	0.761078	0.0180712	4.94e-07
ENSG00000074410.13	CA12	0.00045637	0.00127894	1.68e-06	0.881618	0.00358401
ENSG00000074800.13	ENO1	7.83e-13	1.87e-14	1.28e-16	4e-07	0.0003249
ENSG00000075399.13	VPS9D1	0.00627069	5.24e-06	4.48e-07	0.0126112	0.0778283
ENSG00000075790.10	BCAP29	0.0295987	0.0002161	1.47e-06	0.00071267	0.543701
ENSG00000078401.6	EDN1	1.12e-10	4.2e-08	1.12e-05	6.34e-05	1.11e-10
ENSG00000078967.12	UBE2D4	0.00033477	3.63e-07	1.94e-16	0.287432	0.397429
ENSG00000079841.18	RIMS1	4.63e-05	7.28e-07	0.00064394	1.98e-05	0.352762
ENSG00000081692.12	JMJD4	0.0721685	0.0073017	0.861687	4.54e-07	0.744192
ENSG00000082397.17	EPB41L3	3.9e-06	1.49e-06	0.00394301	8.09e-06	0.00040464
ENSG00000082497.11	SERTAD4	8.63e-11	1e-13	7.19e-13	3.99e-05	0.839144
ENSG00000082781.11	ITGB5	0.00016364	2.31e-08	0.00033079	7.45e-09	0.0996481
ENSG00000083845.8	RPS5	0.788597	0.73678	0.556342	0.779044	2.74e-11
ENSG00000085840.12	ORC1	2.06e-06	2.08e-05	0.00023245	0.00051251	1.28e-05
ENSG00000085999.11	RAD54L	0.0101181	0.161225	0.0140214	0.0730477	1.01e-10
ENSG00000087301.8	TXNDC16	1.26e-05	7.47e-06	2.48e-07	0.251846	0.0822639
ENSG00000088926.13	F11	0.0292847	0.244513	0.288933	0.118625	1.62e-16
ENSG00000089123.15	TASP1	5.9e-06	1.18e-05	0.00417121	4.26e-09	0.00440126
ENSG00000089225.19	TBX5	0.0721427	0.562167	0.940435	0.00035623	1.9e-11
ENSG00000089692.8	LAG3	0.416755	0.845707	0.841115	0.347195	5.85e-07
ENSG00000091010.4	POU4F3	9.07e-06	2.12e-09	0.0888488	1.46e-29	0.7368
ENSG00000095059.15	DHPS	1.06e-06	1.27e-06	0.00021033	0.0508033	0.00746174
ENSG00000095596.11	CYP26A1	0.155729	0.230822	0.115357	0.579977	2.32e-09
ENSG00000099331.13	MYO9B	1.24e-16	2.26e-17	1.69e-17	0.00392558	0.0055523
ENSG00000099810.18	MTAP	0.0240772	0.578712	0.621159	0.747305	2.17e-06
ENSG00000099899.14	TRMT2A	0.0027591	8.56e-08	1.53e-07	0.283968	0.00196357
ENSG00000100122.5	CRYBB1	2.68e-06	1.66e-06	3.02e-06	0.0585665	0.0040359
ENSG00000100721.10	TCL1A	5.02e-05	3.55e-08	9.37e-08	0.00131563	0.95451
ENSG00000100784.10	RPS6KA5	1.37e-06	1.11e-07	9.43e-07	0.00027945	0.0541677
ENSG00000100814.17	CCNB1IP1	0.00038879	0.0262373	0.00366282	0.666732	5.48e-11
ENSG00000100997.18	ABHD12	0.00194809	0.00052845	0.0690299	2.66e-09	0.578707
ENSG00000101000.5	PROCR	0.00876813	0.319779	0.363484	0.558934	2.24e-11
ENSG00000101180.15	HRH3	6.67e-05	0.00040949	0.164786	2.51e-08	0.0033612
ENSG00000101347.8	SAMHD1	0.615957	0.670305	7.88e-07	0.530802	0.0635434
ENSG00000102804.14	TSC22D1	0.0016208	1.83e-05	0.00304126	4.48e-12	2.84e-06
ENSG00000102977.13	ACD	3.55e-05	9.95e-07	6.38e-06	0.00090233	0.263565
ENSG00000103021.9	CCDC113	0.0147186	0.00356465	0.975834	3.01e-12	0.538209
ENSG00000103429.10	BFAR	7.21e-14	3.77e-20	2e-22	9.23e-05	0.0377201
ENSG00000103489.11	XYLT1	2.31e-11	1.12e-15	3e-17	0.00069706	0.502163
ENSG00000104413.15	ESRP1	4.95e-08	7.92e-12	6.89e-11	5.12e-05	0.498731
ENSG00000105048.16	TNNT1	2.2e-05	9.21e-05	0.0611277	5.52e-08	0.00493746
ENSG00000105088.8	OLFM2	4.05e-06	6.73e-08	1.53e-05	0.00589168	0.327605
ENSG00000105171.9	POP4	8.64e-07	7.86e-05	0.00093886	0.00049285	0.00015089
ENSG00000105223.19	PLD3	0.000161	2.44e-05	2.54e-09	0.222896	0.86997
ENSG00000105426.16	PTPRS	1.33e-12	6.17e-10	1.85e-08	5.6e-08	1.1e-08
ENSG00000105672.14	ETV2	1.1e-07	1.92e-06	3.01e-05	1.14e-06	0.00073113
ENSG00000105675.8	ATP4A	4.21e-20	7.67e-14	9.6e-11	5.87e-05	1.69e-05
ENSG00000105851.10	PIK3CG	0.00497296	1.08e-05	3.25e-07	0.211581	0.108034
ENSG00000106608.16	URGCP	0.00067237	3.15e-06	1.3e-13	0.991607	0.805052
ENSG00000107290.13	SETX	0.346179	0.444687	0.509219	1.63e-11	0.278641
ENSG00000109390.11	NDUFC1	5.19e-08	5.82e-08	6.73e-05	0.00055696	0.0297691
ENSG00000109458.8	GAB1	0.0002398	2.22e-05	3.69e-10	0.43395	0.798274
ENSG00000109519.12	GRPEL1	0.00010726	0.653499	0.16604	0.345179	4.06e-23
ENSG00000109684.14	CLNK	0.142534	0.464132	0.840936	2.02e-06	5.71e-05
ENSG00000110042.7	DTX4	2.64e-07	3.96e-06	1.71e-05	4.29e-05	0.0991594
ENSG00000110400.10	NECTIN1	5.45e-18	4.09e-10	0.00037261	2.3e-17	7.82e-22
ENSG00000110436.11	SLC1A2	0.0180621	0.163862	0.311208	1.46e-05	3.03e-09
ENSG00000110723.11	EXPH5	2.15e-08	9.74e-08	1.74e-11	0.989498	0.00658851
ENSG00000111057.10	KRT18	9.44e-23	2.46e-23	9.69e-19	2.2e-18	6.68e-06
ENSG00000111540.15	RAB5B	3.12e-12	1.88e-09	0.00045754	2.49e-10	0.05428
ENSG00000112039.3	FANCE	1.57e-09	1.7e-11	7.03e-10	0.00059524	0.991433
ENSG00000112195.8	TREML2	1.44e-16	1.38e-28	8.18e-25	3.55e-17	0.0126974
ENSG00000112280.15	COL9A1	0.00021763	1.21e-06	5.18e-09	0.0026994	0.0410871
ENSG00000112290.12	WASF1	0.00046911	5.73e-07	9.29e-07	0.0744721	0.794659
ENSG00000112812.15	PRSS16	0.0138258	0.00447413	0.576458	2.58e-09	0.144973
ENSG00000113209.8	PCDHB5	4e-12	1.84e-10	6.19e-14	0.670703	4.76e-09
ENSG00000113263.12	ITK	0.00097372	0.0133449	0.613938	1.73e-06	8.43e-05
ENSG00000114378.16	HYAL1	1.24e-08	3.46e-10	5.48e-05	7.56e-06	0.0183128
ENSG00000115648.13	MLPH	2.59e-06	1.21e-06	3.71e-07	0.639516	0.981878
ENSG00000115947.13	ORC4	5.46e-05	0.00039319	0.147728	1.45e-08	0.0600982
ENSG00000115993.12	TRAK2	1.42e-09	9.92e-08	9.99e-05	1.73e-08	7.74e-05
ENSG00000116539.12	ASH1L	1.1e-17	3.17e-22	9.08e-17	1.58e-05	0.0688288
ENSG00000116729.13	WLS	1.66e-11	2.32e-07	9e-05	0.00537967	3.98e-08
ENSG00000116731.22	PRDM2	0.00066206	0.0369293	0.0144011	0.992625	6.28e-09
ENSG00000116745.6	RPE65	3.08e-11	1.63e-10	4.12e-15	0.0157486	4.89e-09
ENSG00000117114.19	ADGRL2	0.00436513	0.0059606	0.111414	7.82e-10	0.0484977
ENSG00000117707.15	PROX1	7.55e-05	0.00113474	0.00155857	0.0470345	4.57e-11
ENSG00000118762.7	PKD2	0.0168691	0.0168537	0.803841	3.84e-08	0.0258854
ENSG00000118971.7	CCND2	0.00737713	0.175171	0.492778	0.00196007	7.22e-12
ENSG00000119013.8	NDUFB3	0.00010455	0.824668	0.908199	0.207448	2.19e-14
ENSG00000119402.16	FBXW2	0.0698637	7.26e-10	2.98e-08	2.6e-06	4.59e-12
ENSG00000119684.15	MLH3	0.00012264	5.13e-07	0.00191211	2.83e-08	0.92257
ENSG00000119778.14	ATAD2B	2.37e-05	2.07e-08	6.98e-11	0.0003172	0.900281
ENSG00000119986.6	AVPI1	5.98e-09	2.91e-05	2.49e-05	0.0254162	2.58e-08
ENSG00000120051.14	CFAP58	1.44e-10	1.81e-06	0.0240062	7.08e-05	0.0029058
ENSG00000120054.11	CPN1	0.0519471	0.521028	0.146797	7.87e-08	0.0238852
ENSG00000120159.11	CAAP1	0.120176	0.00012971	2.99e-08	0.690919	0.00058075
ENSG00000120820.12	GLT8D2	2.88e-12	4.64e-09	2.16e-10	0.232458	0.0523338
ENSG00000120833.13	SOCS2	8.5e-07	1.45e-06	2.59e-08	0.0605845	0.0386927
ENSG00000121406.8	ZNF549	0.00062945	2.2e-05	3.83e-09	0.360247	0.768538
ENSG00000121900.18	TMEM54	0.00336274	0.117004	0.0885354	0.494741	3.44e-10
ENSG00000121903.14	ZSCAN20	7.3e-06	1.84e-06	5.72e-05	2.46e-06	0.32263
ENSG00000121933.18	TMIGD3	0.00362193	0.736074	0.529137	0.403105	1.33e-12
ENSG00000122641.10	INHBA	0.0163166	3.5e-07	3.83e-14	0.352094	4.98e-09
ENSG00000122786.19	CALD1	2.92e-12	1.26e-15	3.61e-16	2.55e-05	0.772521
ENSG00000123815.11	COQ8B	0.0758246	0.389154	0.630975	0.397295	1.75e-06
ENSG00000124171.8	PARD6B	3.82e-07	1.88e-07	0.00010055	3.68e-05	0.396559
ENSG00000124444.15	ZNF576	0.485769	0.19498	0.851643	4.08e-07	0.588525
ENSG00000124701.5	APOBEC2	0.0269225	0.0186414	0.588711	2.49e-13	0.440322
ENSG00000125505.16	MBOAT7	2.06e-06	0.0354271	6.83e-05	0.972377	9.33e-17
ENSG00000126467.10	TSKS	2.99e-06	0.00037654	9.09e-07	0.993788	1.74e-06
ENSG00000126561.16	STAT5A	7.15e-08	7.18e-13	1.2e-17	0.06025	0.207977
ENSG00000126882.12	FAM78A	1.08e-09	7.35e-08	1.23e-06	6.94e-05	9.53e-06
ENSG00000127191.17	TRAF2	0.00183129	0.00891675	0.277594	4.33e-09	0.0814033
ENSG00000127324.8	TSPAN8	7.47e-16	5.13e-20	3e-20	2.75e-07	0.138527
ENSG00000127507.17	ADGRE2	2.07e-05	2.34e-05	5.93e-10	0.788438	0.0723316
ENSG00000127837.9	AAMP	2.3e-18	2.84e-14	3.02e-18	0.615528	0.0001226
ENSG00000128422.15	KRT17	6.34e-09	4.82e-15	6.57e-20	0.00081718	0.566421
ENSG00000128512.20	DOCK4	5.18e-15	1.71e-12	7.49e-06	9.9e-16	0.0759485
ENSG00000129048.6	ACKR4	0.560102	0.80135	0.0702473	3.43e-07	1.18e-05
ENSG00000129151.8	BBOX1	0.668171	0.635081	0.942337	0.864061	1.42e-07
ENSG00000130159.13	ECSIT	8.85e-08	3.47e-07	7.33e-06	0.00157277	0.000801
ENSG00000130222.10	GADD45G	9.68e-09	1.16e-09	2.08e-05	1.9e-09	0.70469
ENSG00000130717.12	UCK1	3.05e-16	8.48e-15	1.7e-12	3.83e-06	0.00544034
ENSG00000130731.15	METTL26	0.934602	6.36e-09	2.39e-11	0.992511	0.698926
ENSG00000130813.17	C19orf66	9.8e-07	6.63e-05	0.00018007	0.0424531	0.00260907
ENSG00000131126.18	TEX101	0.585226	0.651876	0.0451903	1.71e-08	0.345357
ENSG00000131165.14	CHMP1A	1.68e-05	0.00124274	0.00936116	0.0169323	1.25e-06
ENSG00000131459.12	GFPT2	0.666829	0.412088	0.701033	0.0497814	8.83e-09
ENSG00000131462.7	TUBG1	3.89e-06	0.00014212	0.00182157	0.0183034	5.59e-07
ENSG00000131737.5	KRT34	0.159365	0.141638	0.111227	0.20651	1.44e-09
ENSG00000132164.9	SLC6A11	1.18e-07	1.2e-06	5.57e-08	0.0772961	0.00057915
ENSG00000132359.14	RAP1GAP2	9.4e-08	1.01e-06	0.0799382	1.86e-13	7.95e-08
ENSG00000132676.15	DAP3	2.59e-05	1.84e-08	6.25e-06	0.0466336	0.0318223
ENSG00000133111.3	RFXAP	0.770164	0.384571	0.298494	0.0561288	4.16e-07
ENSG00000133742.13	CA1	0.00724142	0.00120136	0.0107687	2.83e-07	0.936925
ENSG00000134007.3	ADAM20	1.85e-09	7.01e-10	9.65e-10	0.00633069	0.0829602
ENSG00000134049.5	IER3IP1	0.00214972	0.00019903	3.61e-07	0.0183926	0.939036
ENSG00000134200.3	TSHB	1.96e-06	5.36e-05	0.00754129	0.014607	0.0126098
ENSG00000134318.13	ROCK2	6.71e-06	5.15e-09	2.07e-09	6.75e-05	0.187357
ENSG00000134504.12	KCTD1	1.46e-07	8.4e-08	0.00027283	0.0006006	0.211569
ENSG00000134830.5	C5AR2	2.07e-09	1.13e-08	1.68e-05	4.87e-09	0.0116413
ENSG00000135766.8	EGLN1	0.00035801	0.00014974	4.19e-08	0.162785	0.595707
ENSG00000135823.13	STX6	0.00020218	0.00401833	0.00294854	0.160395	2.89e-07
ENSG00000135845.9	PIGC	0.429228	0.177635	0.145979	0.696435	6.05e-10
ENSG00000136628.17	EPRS	0.00012925	0.0684075	0.0568548	0.417392	1.82e-07
ENSG00000136709.11	WDR33	0.279953	0.976854	0.845794	0.00221812	3.24e-08
ENSG00000136937.12	NCBP1	2.75e-08	9.25e-07	0.00010256	3.11e-06	8.86e-05
ENSG00000137142.4	IGFBPL1	5.83e-07	6.87e-08	1.74e-08	0.393318	0.97256
ENSG00000137193.13	PIM1	0.0569355	0.0897569	1.74e-07	0.00291431	0.0799422
ENSG00000137492.7	THAP12	0.393223	0.745399	0.931	0.184374	2.22e-06
ENSG00000137501.17	SYTL2	2.76e-09	3.85e-05	1.91e-08	0.688536	1.82e-10
ENSG00000137868.18	STRA6	0.934612	0.391066	0.946264	0.0432393	1.74e-08
ENSG00000138018.17	SELENOI	1.12e-12	2.09e-09	1.54e-05	0.00356861	2.57e-07
ENSG00000138172.10	CALHM2	0.0007467	1.06e-05	6.29e-08	0.508297	0.877883
ENSG00000138395.14	CDK15	0.0249608	0.0001431	1.02e-08	0.666618	5.39e-08
ENSG00000138696.10	BMPR1B	3.8e-07	2.19e-09	2.68e-07	2.44e-05	0.846993
ENSG00000138771.14	SHROOM3	1.35e-22	1.76e-25	3.22e-21	1.94e-08	0.110129
ENSG00000139083.10	ETV6	6.71e-06	1.03e-05	0.00683658	9.04e-08	0.0008823
ENSG00000139155.8	SLCO1C1	9.8e-16	2.4e-20	1.2e-16	1.61e-14	0.382595
ENSG00000139178.10	C1RL	0.00775179	0.0334069	0.719278	1.3e-06	0.0211397
ENSG00000139549.2	DHH	1.51e-07	8.49e-07	5.14e-06	0.734184	0.0322376
ENSG00000139915.18	MDGA2	0.00101424	0.512306	0.803564	0.121993	3.34e-15
ENSG00000140009.18	ESR2	2.23e-06	9.6e-07	1.62e-06	0.00951361	0.38738
ENSG00000140274.13	DUOXA2	0.00087331	0.00086776	4.19e-07	0.0785423	0.128567
ENSG00000140279.12	DUOX2	0.00158063	0.00131527	6.66e-07	0.154437	0.248822
ENSG00000140455.16	USP3	0.307789	0.273878	0.289042	1.22e-06	0.185479
ENSG00000140694.16	PARN	1.96e-08	3.12e-13	5.15e-16	0.0453866	0.0219511
ENSG00000140795.12	MYLK3	3.47e-05	0.00318698	2.2e-09	0.0559334	3.41e-07
ENSG00000141425.17	RPRD1A	0.800192	0.738603	0.75907	0.992086	8.81e-08
ENSG00000141506.13	PIK3R5	0.00012679	2.66e-05	2.06e-06	0.121537	0.441228
ENSG00000141510.16	TP53	5.09e-05	3.31e-06	5.64e-07	0.0431753	0.794288
ENSG00000141569.10	TRIM65	5.36e-10	4.09e-08	5.53e-09	0.0227189	2.23e-06
ENSG00000141655.16	TNFRSF11A	0.280643	0.909709	0.997314	0.778203	4.89e-07
ENSG00000141753.6	IGFBP4	4.2e-08	5.61e-06	0.038962	1.44e-09	3.33e-09
ENSG00000141837.19	CACNA1A	2.05e-05	0.00096055	4.24e-05	0.0194805	5.69e-07
ENSG00000142235.8	LMTK3	0.00977293	0.0470313	0.879158	4.09e-07	0.128695
ENSG00000142515.14	KLK3	3.68e-08	1.7e-05	1.06e-05	0.40404	0.00391447
ENSG00000142549.9	IGLON5	4.43e-07	9.93e-07	5.88e-05	0.0444883	0.0226606
ENSG00000143093.14	STRIP1	0.0215654	0.0193154	0.537117	1.4e-06	0.992677
ENSG00000143196.4	DPT	4.64e-06	0.00042465	0.0112863	6.82e-08	0.00277684
ENSG00000143398.19	PIP5K1A	2.44e-18	1.07e-22	3.46e-17	6.44e-14	0.970324
ENSG00000143469.18	SYT14	6e-10	1.05e-13	5.96e-09	1.75e-08	0.00534064
ENSG00000143643.12	TTC13	0.0106449	0.00240784	9.6e-08	0.906318	0.485904
ENSG00000144320.13	LNPK	7.99e-06	1.45e-05	2.11e-06	0.48168	0.103391
ENSG00000144366.15	GULP1	0.00084917	8.09e-06	0.0159793	1.27e-08	0.869571
ENSG00000144857.14	BOC	3.66e-07	0.00016151	0.00065348	4.85e-07	2.61e-10
ENSG00000145002.12	FAM86B2	0.319592	0.942995	0.91407	0.341207	1.75e-07
ENSG00000145246.13	ATP10D	0.00151803	0.19963	0.00260102	0.574901	4.34e-12
ENSG00000145391.13	SETD7	1.18e-06	8.16e-07	0.00571115	6.76e-11	0.28791
ENSG00000145604.15	SKP2	1.94e-05	4.52e-07	0.00066659	1.05e-12	0.0665158
ENSG00000146757.13	ZNF92	7.82e-06	0.647249	0.701729	0.835367	5.49e-22
ENSG00000146963.17	LUC7L2	0.0302794	0.559505	0.492025	0.00349259	1.34e-06
ENSG00000147364.16	FBXO25	0.00013233	9.41e-05	0.0569533	4.44e-08	0.557132
ENSG00000147650.11	LRP12	9.04e-10	1.46e-05	1.03e-05	0.00017913	9.31e-13
ENSG00000148123.14	PLPPR1	2.66e-06	3.96e-07	2e-16	5.61e-05	0.00227127
ENSG00000148308.17	GTF3C5	0.017965	0.0892639	0.496993	0.00366372	8.01e-08
ENSG00000148655.14	C10orf11	2.32e-16	1.14e-12	1.49e-12	0.003411	8.54e-10
ENSG00000149201.9	CCDC81	0.356539	0.760543	0.816516	0.0164526	6.67e-08
ENSG00000149305.6	HTR3B	3.59e-12	2.75e-11	6.34e-06	1.75e-17	8.85e-06
ENSG00000149328.14	GLB1L2	4.8e-15	3.9e-15	3.5e-06	1.86e-20	0.00019729
ENSG00000149573.8	MPZL2	0.0308754	6.15e-06	0.00234073	5.47e-10	0.00122963
ENSG00000149656.8	LINC00266-1	0.222096	0.557867	0.27908	4.27e-06	5.75e-12
ENSG00000150938.9	CRIM1	0.00212712	0.0077805	0.168748	4.91e-07	0.00010692
ENSG00000150961.14	SEC24D	0.0016368	1.92e-05	1.21e-07	0.737303	0.761188
ENSG00000152620.12	NADK2	0.00010512	0.0880133	0.975335	1.9e-06	1.1e-09
ENSG00000153404.14	PLEKHG4B	1.87e-05	2.09e-07	2.88e-09	0.0354988	0.909792
ENSG00000153936.16	HS2ST1	0.00032231	0.234858	0.220296	0.255975	1.38e-21
ENSG00000155087.3	ODF1	0.00424503	0.138081	0.108247	0.809435	2.93e-07
ENSG00000155744.9	FAM126B	2.59e-06	0.193683	0.44259	0.0498944	2.08e-18
ENSG00000155816.19	FMN2	0.0114246	0.0209468	0.121752	1.57e-07	0.0507704
ENSG00000156103.15	MMP16	1.05e-11	7.02e-20	4.94e-18	2.8e-06	0.00112739
ENSG00000156162.16	DPY19L4	1.62e-05	3.24e-07	4.24e-10	0.269541	0.898258
ENSG00000156966.6	B3GNT7	7.45e-06	0.00295972	0.65336	2.38e-11	5.63e-07
ENSG00000157734.13	SNX22	8.43e-06	0.0149731	0.132333	0.0808112	7.5e-10
ENSG00000157851.16	DPYSL5	6.85e-05	2.44e-06	0.00918101	6.49e-10	0.538025
ENSG00000157881.13	PANK4	1.26e-12	1.83e-13	8.03e-12	2.46e-05	0.00465658
ENSG00000158786.4	PLA2G2F	9.17e-13	6.43e-15	3.79e-12	3.13e-10	0.0864012
ENSG00000158955.10	WNT9B	3.91e-06	1.63e-06	4.6e-07	0.23763	0.581955
ENSG00000158966.13	CACHD1	0.00023926	0.0180015	0.00559766	0.306191	1.24e-14
ENSG00000158985.13	CDC42SE2	0.00524382	0.0171245	0.642206	8.27e-07	0.458528
ENSG00000159335.15	PTMS	0.587922	0.843458	0.367387	0.550612	3.87e-08
ENSG00000159788.18	RGS12	3.98e-06	9.28e-06	5.09e-07	0.360764	0.00297526
ENSG00000160094.14	ZNF362	0.00032571	4.19e-05	0.0133401	3.13e-09	0.91161
ENSG00000160124.9	CCDC58	0.1272	0.0690001	0.646421	3.26e-07	0.22835
ENSG00000160229.11	ZNF66	0.351342	0.948058	0.934288	0.863781	1.65e-06
ENSG00000160349.9	LCN1	7.08e-07	0.146816	0.00015546	0.00469344	5.23e-06
ENSG00000160870.12	CYP3A7	7.95e-14	3.23e-17	3.58e-13	2.11e-12	0.893487
ENSG00000160961.11	ZNF333	0.636044	0.683395	0.00390862	0.00575599	9.77e-07
ENSG00000161249.20	DMKN	0.0038625	0.00029332	0.0557678	8.66e-07	0.824518
ENSG00000161328.10	LRRC56	0.380295	0.840279	0.287723	0.40736	8.62e-15
ENSG00000161640.15	SIGLEC11	0.644049	0.811941	0.600141	2.66e-07	0.81633
ENSG00000161671.16	EMC10	0.044573	0.0542628	1.82e-06	3.74e-05	0.0566916
ENSG00000162009.8	SSTR5	0.00583116	0.00770359	0.387073	2.31e-11	0.107421
ENSG00000162419.12	GMEB1	6.38e-05	2.89e-07	1.1e-07	0.175311	0.131699
ENSG00000162739.13	SLAMF6	6.93e-08	4.5e-05	0.00126206	0.00255725	1.7e-07
ENSG00000162757.4	C1orf74	3.98e-05	5.23e-09	2.1e-06	0.00184596	0.14083
ENSG00000163346.16	PBXIP1	1.51e-06	8.73e-07	2.34e-06	8.72e-06	0.172131
ENSG00000163399.15	ATP1A1	5.17e-07	2.18e-07	4.86e-07	0.0179525	0.431756
ENSG00000163435.15	ELF3	8.09e-06	1.37e-05	2.06e-07	0.41961	0.173535
ENSG00000163888.3	CAMK2N2	0.00078141	1.08e-07	5.32e-07	0.00811579	1.85e-08
ENSG00000164023.14	SGMS2	0.0173574	0.228003	0.0521884	0.54785	5.9e-07
ENSG00000164087.7	POC1A	0.0030819	0.00833213	0.360452	2.76e-09	0.00117977
ENSG00000164597.13	COG5	6.6e-06	9.11e-06	3.88e-07	0.0274099	0.0103439
ENSG00000164675.10	IQUB	0.993446	0.326391	0.426782	0.0325679	8.22e-07
ENSG00000164742.14	ADCY1	2.13e-26	7.03e-27	2.19e-28	1.42e-10	5.58e-06
ENSG00000164855.15	TMEM184A	2.46e-08	1.87e-11	1.13e-08	1.55e-05	0.456778
ENSG00000165060.11	FXN	0.325679	0.199098	0.419023	5.34e-07	0.304304
ENSG00000165061.14	ZMAT4	1.13e-11	4.73e-12	1.58e-09	1.09e-05	0.515929
ENSG00000165312.6	OTUD1	0.640051	0.494374	0.497608	0.266264	6.33e-07
ENSG00000165731.18	RET	0.00397346	0.00018911	6.75e-07	0.0509995	0.940314
ENSG00000165972.12	CCDC38	0.00042174	1.01e-05	4.23e-07	0.00182647	0.118141
ENSG00000166091.19	CMTM5	0.00885869	0.127381	0.464355	0.00933656	9.84e-07
ENSG00000166171.12	DPCD	1.85e-06	2.79e-08	2.15e-07	0.00746885	0.722389
ENSG00000166266.13	CUL5	1.76e-05	8.07e-07	3.31e-05	0.00014542	0.367703
ENSG00000166387.11	PPFIBP2	0.0923557	0.201555	0.168323	0.300656	9.74e-07
ENSG00000166479.9	TMX3	2.99e-09	8.31e-09	8.6e-10	0.0657514	9.92e-05
ENSG00000166783.21	KIAA0430	8.61e-13	6.6e-15	2.43e-14	0.00012942	0.31718
ENSG00000167232.13	ZNF91	0.21321	0.474006	0.641394	8.68e-07	2.73e-05
ENSG00000167244.18	IGF2	2.1e-09	1.19e-07	5.04e-07	0.0101528	0.00171186
ENSG00000167549.18	CORO6	5.01e-08	1.83e-09	8.94e-09	0.00253096	0.418614
ENSG00000167633.18	KIR3DL1	4.26e-05	5.52e-07	0.0137595	2.58e-06	0.00198122
ENSG00000168118.11	RAB4A	1.19e-09	6.1e-11	4.35e-13	0.00029079	0.464205
ENSG00000168454.11	TXNDC2	0.00200478	3.98e-05	1.4e-06	0.0889969	0.326573
ENSG00000168843.13	FSTL5	0.0545675	0.0112365	0.796974	2.4e-09	0.518786
ENSG00000168872.16	DDX19A	1.58e-05	0.00061058	0.887766	5.02e-19	0.173048
ENSG00000168907.13	PLA2G4F	2.31e-14	5.06e-11	0.00021953	9.89e-13	3.81e-07
ENSG00000169155.9	ZBTB43	0.0187904	0.132018	0.298212	0.00262454	2.2e-06
ENSG00000169507.9	SLC38A11	0.00100079	4.46e-05	0.0834457	7.2e-08	0.783628
ENSG00000169592.14	INO80E	0.0147167	0.00013175	2.36e-07	0.601467	0.0121295
ENSG00000169894.17	MUC3A	0.00571788	0.146681	0.162829	0.0234566	1.11e-07
ENSG00000170011.13	MYRIP	1.44e-05	0.00376931	0.00301898	0.0528729	1.52e-07
ENSG00000170421.12	KRT8	6.35e-06	1.83e-06	1.39e-05	0.0214854	1.64e-13
ENSG00000170615.14	SLC26A5	0.0883045	0.00464469	2.17e-06	0.808233	2.32e-05
ENSG00000170638.9	TRABD	0.884746	0.131557	0.276392	0.782796	6.88e-07
ENSG00000170921.15	TANC2	4.7e-06	1.27e-10	2.24e-08	4.93e-05	0.316837
ENSG00000170961.6	HAS2	0.953906	0.5664	0.344357	1.07e-09	0.0198991
ENSG00000171094.16	ALK	9.69e-05	0.00030577	1.61e-10	0.359089	0.0362408
ENSG00000171561.3	OR2AT4	2.6e-08	2.2e-13	9.47e-15	0.0370545	0.549684
ENSG00000171681.12	ATF7IP	5.37e-22	1.65e-18	3.58e-16	4.96e-05	1.62e-09
ENSG00000172071.11	EIF2AK3	0.849648	0.648367	0.0504049	0.0321968	1.09e-06
ENSG00000172137.18	CALB2	0.449235	0.168559	0.431248	1.46e-06	0.446152
ENSG00000172201.11	ID4	1.29e-12	6.09e-12	2.53e-11	1.95e-06	0.00371812
ENSG00000172493.20	AFF1	0.0410401	0.792387	0.913589	0.963129	1.59e-12
ENSG00000173039.18	RELA	0.128322	8.75e-05	1.46e-09	0.465482	0.00357925
ENSG00000173208.3	ABCD2	0.0231466	0.0609643	0.949063	1.12e-15	0.0396586
ENSG00000173261.8	PLAC8L1	0.0011905	0.00010943	0.0368597	1.13e-06	0.925204
ENSG00000173465.7	SSSCA1	4.55e-06	4.32e-08	1.74e-12	0.764576	0.472913
ENSG00000173585.15	CCR9	0.391475	0.0566764	0.121227	7.31e-19	0.962484
ENSG00000174231.16	PRPF8	0.326187	0.830124	0.0245907	0.00084225	3.05e-07
ENSG00000174482.10	LINGO2	0.00166303	0.00962662	0.753522	4.97e-08	0.025613
ENSG00000174500.12	GCSAM	0.000116	1.41e-06	5.08e-11	0.977116	0.0355591
ENSG00000175104.14	TRAF6	0.0390581	0.00720266	0.413498	9.89e-08	0.564306
ENSG00000175449.13	RFESD	6.31e-05	1.68e-09	6.84e-05	1.03e-10	0.00274844
ENSG00000175938.6	ORAI3	0.00017402	9.85e-08	6.84e-10	0.0979741	0.106313
ENSG00000176438.12	SYNE3	0.00168522	0.00026884	2.14e-06	0.0197477	0.570236
ENSG00000176533.12	GNG7	3.78e-05	1.3e-06	2.61e-10	0.09494	0.091435
ENSG00000176619.12	LMNB2	0.810955	0.502953	0.957864	0.603597	2.03e-08
ENSG00000176871.8	WSB2	0.0462981	0.103578	0.594358	2.52e-08	0.0277026
ENSG00000176994.10	SMCR8	5.92e-07	9.24e-06	0.00027723	0.0171034	0.24368
ENSG00000177105.9	RHOG	0.0011084	0.00012011	3.37e-07	0.793925	0.839631
ENSG00000177354.11	C10orf71	3.07e-05	0.00062827	4.78e-08	0.00807855	0.00202654
ENSG00000177409.11	SAMD9L	0.259133	0.061071	0.939788	8.61e-07	0.479685
ENSG00000177706.8	FAM20C	0.00699789	0.00201406	0.0232327	1.45e-10	0.00043714
ENSG00000178372.7	CALML5	2.03e-06	2.18e-05	3.24e-06	0.00349081	0.00449645
ENSG00000179134.15	SAMD4B	8.27e-05	9.92e-05	0.0416766	1.03e-10	0.0241809
ENSG00000179219.5	LINC00311	5.42e-07	5.48e-06	3.01e-05	0.00192379	0.00130501
ENSG00000179454.13	KLHL28	3.82e-13	0.00841693	0.00058187	0.969313	5.96e-20
ENSG00000179603.17	GRM8	6.79e-13	8.01e-12	1.03e-05	5.48e-10	0.0430395
ENSG00000179776.17	CDH5	0.00475244	0.00503419	0.879587	7.8e-08	0.641045
ENSG00000179832.17	MROH1	0.0642843	0.0005425	0.0685395	0.0102507	6.4e-12
ENSG00000179912.20	R3HDM2	1.02e-09	1.53e-05	3.55e-06	0.00836418	9.61e-15
ENSG00000180279.6	LINC01869	0.00386705	1.86e-11	0.00026007	3.93e-12	3.68e-09
ENSG00000180336.17	MEIOC	0.00094174	0.40164	0.191123	0.0560506	2.08e-14
ENSG00000180383.3	DEFB124	0.999532	0.997485	0.0214657	6.32e-08	0.403779
ENSG00000181016.9	LSMEM1	3.22e-07	4.71e-06	2.71e-07	0.00661631	0.00345505
ENSG00000181291.6	TMEM132E	0.606715	0.537997	0.314635	0.0810502	1.48e-06
ENSG00000181444.12	ZNF467	1.89e-27	5.98e-25	5.78e-21	3.25e-16	6.05e-05
ENSG00000181722.16	ZBTB20	0.00027063	0.00033065	1e-06	0.668832	0.167205
ENSG00000182310.13	SPACA6	3.88e-06	1.68e-07	7.86e-08	0.0177432	0.791821
ENSG00000182858.13	ALG12	0.0194375	0.0862564	0.904276	1.25e-08	0.167816
ENSG00000182885.16	ADGRG3	1.26e-07	1.94e-07	3.56e-12	0.53272	0.139361
ENSG00000183023.18	SLC8A1	8.42e-08	2.39e-09	2.9e-06	0.00024362	0.961755
ENSG00000183145.8	RIPPLY3	0.0148016	0.291486	0.496746	0.00664466	5.69e-07
ENSG00000183723.12	CMTM4	7.89e-07	5.07e-07	1.17e-06	0.0002863	0.162945
ENSG00000183729.3	NPBWR1	0.0185029	0.00692198	0.542029	1.79e-06	0.846597
ENSG00000183784.6	C9orf66	0.00015876	0.00016548	0.124275	1.16e-09	0.406179
ENSG00000183831.6	ANKRD45	0.00245932	1.23e-08	1.56e-08	0.404967	0.0303198
ENSG00000184221.12	OLIG1	0.00278696	4.68e-05	0.00352573	1.58e-07	0.305689
ENSG00000184347.14	SLIT3	0.00490595	0.00029298	3.06e-07	0.865604	0.266911
ENSG00000185156.5	MFSD6L	6.83e-09	1.71e-06	1.43e-06	0.00213399	4.04e-08
ENSG00000185294.6	SPPL2C	3.69e-05	4.39e-06	2.2e-08	0.329486	0.0955947
ENSG00000185519.8	FAM131C	0.00135531	5.15e-05	6.14e-12	0.303013	0.389812
ENSG00000185829.17	ARL17A	6.22e-09	3.07e-10	1.5e-09	1.42e-09	0.00595974
ENSG00000186130.4	ZBTB6	1.19e-09	3.63e-11	1.02e-11	0.138914	0.485581
ENSG00000186407.6	CD300E	1.59e-06	0.216522	0.63158	0.668012	2.45e-09
ENSG00000186665.9	C17orf58	5.55e-07	1.92e-06	3.59e-08	0.0422141	0.150592
ENSG00000187045.16	TMPRSS6	2.8e-11	8.76e-16	3.09e-16	3.28e-06	0.276518
ENSG00000187242.4	KRT12	1.91e-08	0.00242284	0.405504	0.228729	0.495985
ENSG00000187479.5	C11orf96	0.179388	0.825459	0.9556	0.583446	8.82e-07
ENSG00000187553.8	CYP26C1	0.0132693	0.371655	0.209833	0.00355407	1.15e-13
ENSG00000187796.13	CARD9	0.0977519	0.746135	0.555292	0.811782	1.19e-12
ENSG00000188157.14	AGRN	1.98e-07	1e-07	0.00011605	9.47e-09	0.135667
ENSG00000188493.14	C19orf54	0.512964	0.769534	0.708145	0.716906	3.37e-07
ENSG00000188725.7	SMIM15	4.6e-05	1.62e-07	2.25e-10	0.536504	0.81149
ENSG00000189159.15	HN1	8.68e-05	9.63e-06	0.0237729	5.46e-08	0.120867
ENSG00000196166.3	C8orf86	7.78e-08	3.19e-08	3.89e-08	0.0230544	0.00180986
ENSG00000196975.15	ANXA4	1.04e-06	4.26e-07	1.94e-07	0.420982	0.938626
ENSG00000197308.9	GATA3-AS1	3.29e-11	1.01e-14	5.7e-39	0.0063426	0.755466
ENSG00000197580.11	BCO2	2.1e-06	0.00038158	5.9e-06	0.822763	1.61e-05
ENSG00000197594.11	ENPP1	3.14e-05	2.08e-06	4.06e-05	0.0123662	0.737368
ENSG00000197863.8	ZNF790	0.00080899	0.225073	0.532542	0.0281177	1.4e-09
ENSG00000197888.2	UGT2B17	0.00049422	0.00326843	0.397524	8.78e-08	4.99e-06
ENSG00000197915.5	HRNR	5.36e-06	1.13e-06	2.38e-08	0.0390512	0.35775
ENSG00000197930.12	ERO1A	0.80719	0.171599	0.0132004	0.103702	2.99e-09
ENSG00000198010.12	DLGAP2	0.28508	0.568585	0.546815	0.446825	3.01e-08
ENSG00000198431.15	TXNRD1	2.48e-06	7.78e-08	0.00034502	4.6e-13	0.958457
ENSG00000198483.12	ANKRD35	4.08e-09	3.47e-05	0.0126899	0.00078036	7.9e-05
ENSG00000198535.5	C2CD4A	5.14e-07	0.00013367	8.99e-07	0.386503	7.99e-28
ENSG00000203690.11	TCP10	2.03e-05	2.25e-08	2.93e-05	1.92e-05	0.657192
ENSG00000203737.3	GPR52	1.7e-14	7.54e-10	8.67e-05	7.76e-10	2.18e-20
ENSG00000204010.3	IFIT1B	0.00104375	0.00169106	0.104203	6.24e-07	0.101056
ENSG00000204316.12	MRPL38	2.71e-08	2.99e-06	1.56e-07	0.171124	6.62e-06
ENSG00000204371.11	EHMT2	2.03e-06	3.19e-08	3.64e-09	0.00053309	0.712642
ENSG00000204446.4	C9orf170	5.78e-25	7.99e-23	6.47e-21	3.39e-07	6.89e-07
ENSG00000204463.12	BAG6	0.00014193	1.95e-06	0.00038447	0.00012621	0.818507
ENSG00000205809.9	KLRC2	2.41e-05	0.00107183	0.752331	5.42e-07	0.00277393
ENSG00000205882.8	DEFB134	1.16e-08	2.32e-09	6.99e-06	4.88e-06	0.901329
ENSG00000206557.5	TRIM71	1.56e-06	3.33e-05	0.00359953	0.00691903	0.00075798
ENSG00000212939.2	RP1-29C18.10	0.00342328	0.0733167	0.249979	0.9318	5.16e-10
ENSG00000213465.7	ARL2	0.0124851	3.75e-08	0.00056334	4.62e-07	3.03e-05
ENSG00000213719.8	CLIC1	0.0124026	0.00138385	0.331802	1.34e-06	0.944602
ENSG00000213927.3	CCL27	1.13e-12	1.48e-10	2.34e-11	0.0372955	0.0457357
ENSG00000214013.9	GANC	0.00028825	1.98e-05	0.044271	4.89e-10	0.390165
ENSG00000214140.10	PRCD	0.892671	0.570022	0.957525	0.760715	4.16e-15
ENSG00000215187.10	FAM166B	1.28e-09	2.06e-09	0.716429	2.97e-17	0.0595658
ENSG00000215788.9	TNFRSF25	4.55e-05	7.4e-08	1.12e-08	0.00010423	0.99313
ENSG00000217930.7	PAM16	0.170319	0.168971	0.76244	2.11e-07	0.0159189
ENSG00000219481.10	NBPF1	8.19e-05	6.42e-07	0.00112897	6.74e-10	0.258203
ENSG00000223914.1	AC079630.2	0.0649019	0.560765	0.00355653	0.0638302	4.03e-07
ENSG00000224934.2	RP11-441O15.3	0.00011523	2.18e-06	0.00401191	4.84e-07	0.138139
ENSG00000226380.9	AC058791.1	0.951151	0.788019	0.305889	0.459714	1.27e-06
ENSG00000228434.1	AC004951.6	0.00011979	1.22e-06	1.66e-05	2.27e-06	0.778883
ENSG00000228484.1	RP11-106M7.1	0.0006637	0.530965	0.564032	0.768501	2.72e-13
ENSG00000228586.1	AC005042.5	0.0393002	0.00501921	0.374715	1.01e-06	0.563849
ENSG00000228692.2	RP5-826L7.1	2.8e-16	1.74e-10	1.38e-08	1.02e-05	0.00562115
ENSG00000230033.1	RP5-1121A15.3	3.47e-06	0.0152639	0.0259221	0.3763	6.83e-07
ENSG00000230269.6	RP1-40E16.9	1.56e-24	3.74e-25	1.6e-13	4.95e-38	1.88e-12
ENSG00000231156.1	AC093702.1	0.00022705	1.24e-05	6.21e-07	0.230204	0.63895
ENSG00000231435.1	AC011747.3	0.00356322	0.00039357	3.19e-10	0.368409	0.722855
ENSG00000231682.1	LINC01891	4.38e-09	1.25e-15	1.67e-22	0.386405	2.67e-06
ENSG00000231943.7	PGM5P4-AS1	1.25e-06	1.13e-07	2.41e-05	0.00061822	0.501561
ENSG00000232259.1	RP11-4C20.3	7.85e-12	2.65e-08	9.72e-09	0.00719218	1.19e-09
ENSG00000232300.1	FAM215B	5.47e-10	7.63e-15	3.18e-11	5.45e-15	0.34483
ENSG00000232434.2	C9orf172	0.0678664	0.285523	0.395774	4.86e-07	0.0150222
ENSG00000233128.1	LINC01794	0.240648	0.25195	0.251996	4.82e-08	1.13e-15
ENSG00000233608.3	TWIST2	0.00600711	0.0278958	0.00449873	1.68e-07	0.155531
ENSG00000235159.1	RP6-109B7.4	0.0829881	0.00641971	0.335593	3.38e-09	0.494663
ENSG00000235366.2	LINC01055	4.63e-05	7.88e-06	9.82e-07	0.480686	0.558866
ENSG00000235570.1	LINC00533	4.13e-08	3.52e-06	1.23e-10	0.885561	0.00053724
ENSG00000235576.1	LINC01871	1.13e-07	0.00011151	3.18e-16	3.67e-07	0.00816678
ENSG00000236318.2	KCCAT333	0.00205831	0.054836	0.0386267	0.0206898	1.43e-06
ENSG00000236780.5	LINC01829	2.84e-06	1.72e-08	9.15e-10	0.0351671	0.963525
ENSG00000236963.6	LINC01141	0.00013536	0.0722038	0.29818	0.120194	1.36e-13
ENSG00000236975.1	RP5-1065P14.2	5.58e-05	4.1e-07	0.00012282	0.00010952	0.963247
ENSG00000243232.4	PCDHAC2	5e-05	8.29e-07	0.00022175	6.19e-08	0.659712
ENSG00000243444.7	PALM2	0.00322275	4.01e-05	0.0292941	2.94e-08	0.924664
ENSG00000244462.7	RBM12	0.884539	0.855037	0.857716	1.87e-06	0.862214
ENSG00000245468.3	RP11-367J11.3	0.770535	0.984327	0.993308	0.422892	7.83e-10
ENSG00000246523.7	RP11-736K20.6	0.00207286	0.0070608	0.374241	1.25e-06	0.00979612
ENSG00000248161.5	RP11-499E18.1	0.0872302	0.529605	0.00480343	0.0265389	1.85e-08
ENSG00000249258.2	RP11-468H14.2	0.0300204	0.380342	0.341481	0.539606	6.81e-14
ENSG00000249464.5	LINC01091	1.29e-06	5.39e-05	0.0323248	2.04e-09	4.11e-08
ENSG00000250041.2	CTD-2003C8.2	0.00017385	0.0017416	1.89e-06	0.539351	0.00071298
ENSG00000250479.8	CHCHD10	0.0339427	0.0231386	0.482939	1.44e-07	0.521422
ENSG00000250658.1	RP11-138B4.1	2.84e-06	1.71e-06	1.95e-06	0.0281918	0.02424
ENSG00000250708.1	RP11-161D15.1	0.0454194	0.00428024	1.91e-06	0.547988	0.000513
ENSG00000250903.8	GMDS-AS1	0.00793126	0.00223757	3.23e-07	0.845099	0.454083
ENSG00000251061.2	RP11-789C1.2	0.889312	0.312424	0.911745	0.0313737	7.48e-11
ENSG00000253361.1	RP11-675F6.3	1.23e-11	4.37e-10	1.24e-08	9.5e-05	5.42e-06
ENSG00000253767.2	PCDHGA8	4.65e-08	2.58e-08	8.14e-08	0.00014287	0.54043
ENSG00000253958.1	CLDN23	1.94e-16	4.02e-20	3.06e-15	3.2e-08	0.822452
ENSG00000254100.1	RP11-675F6.4	3.52e-14	1.34e-10	6.38e-10	0.00141038	7.95e-09
ENSG00000254266.5	PKIA-AS1	1.96e-05	3.22e-08	9.44e-12	0.864661	0.958238
ENSG00000254842.6	RP11-890B15.2	6.78e-06	2.11e-06	0.00103084	6.39e-09	0.372679
ENSG00000255150.2	EID3	5.62e-06	2.19e-05	0.00484479	6.04e-07	0.296888
ENSG00000255192.5	NANOGP8	0.0581084	0.34887	0.01792	0.853792	4.5e-11
ENSG00000255458.5	RP11-539G18.3	6.44e-08	1.6e-05	0.00051685	0.0158615	1.08e-05
ENSG00000255833.1	TIFAB	0.0142219	0.00120561	3.67e-08	0.0977342	0.0207012
ENSG00000256060.2	TRAPPC2B	3.12e-07	0.00165739	0.101511	0.0519355	4.49e-06
ENSG00000256321.5	RP11-153K16.1	9.29e-05	0.974949	0.0022932	3.44e-09	2e-17
ENSG00000257398.6	RP11-554D14.6	4.45e-06	9.94e-09	1.65e-10	0.750903	0.00496909
ENSG00000257817.1	RP4-601P9.2	0.00034168	0.00020541	5.05e-08	0.877828	0.406205
ENSG00000257859.1	CASC18	0.00016398	0.00583472	0.441146	9.75e-07	0.00830701
ENSG00000258483.2	AC144835.1	0.00242277	9.49e-05	0.155174	1.2e-07	0.834098
ENSG00000258586.1	RP5-1021I20.2	1.74e-06	1.18e-05	0.00143432	3.4e-07	0.00078764
ENSG00000258667.1	HIF1A-AS2	4.43e-14	3.54e-19	4.28e-12	8.08e-12	0.492859
ENSG00000258792.4	RP11-944C7.1	6.49e-05	1.62e-06	6.21e-06	0.00313522	0.369635
ENSG00000259153.1	RP6-65G23.3	3.42e-09	4.06e-07	1.06e-06	0.0171935	1.01e-08
ENSG00000259230.1	CTD-2555C10.3	1.65e-10	1.38e-09	0.00047705	2.88e-15	0.00314756
ENSG00000259362.2	RP11-307C19.1	0.00108626	3.77e-05	5.36e-05	2.12e-06	0.752755
ENSG00000259459.5	RP11-321G12.1	5.19e-08	9.81e-05	7.2e-08	0.22846	3.93e-05
ENSG00000259711.1	CTD-3032H12.2	0.00023752	5.56e-08	1.28e-09	0.0420584	0.0116503
ENSG00000259847.1	LINC02126	0.942758	0.16178	0.00128808	0.00491086	1.94e-06
ENSG00000259920.1	RP11-2E11.5	3.4e-11	6.96e-11	9.84e-06	0.00085071	0.00516214
ENSG00000261097.1	LINC00563	0.00022479	0.0129872	0.00335745	0.847451	8.54e-11
ENSG00000261241.5	LINC02128	0.966733	0.848133	0.144892	9.07e-07	0.494951
ENSG00000261268.1	RP11-308D13.3	0.498024	0.468833	0.556064	0.398774	4.22e-09
ENSG00000262484.1	CCER2	1.04e-18	2.72e-15	1.19e-16	0.00011675	3.72e-10
ENSG00000263571.2	CTC-304I17.5	1.78e-10	6.37e-14	3.47e-18	0.0929497	0.934641
ENSG00000263812.5	LINC00908	7.06e-25	5.43e-25	5.26e-34	0.107794	0.0557387
ENSG00000263884.1	RP11-705O1.8	0.00883964	0.196505	0.228526	0.0858008	1.16e-06
ENSG00000264727.1	RP11-680C21.1	9.06e-12	1.12e-15	1.08e-14	0.00450805	0.212231
ENSG00000265817.2	FSBP	0.00099129	0.00025215	0.478556	5.84e-09	0.506219
ENSG00000266028.7	SRGAP2	3.39e-09	3.11e-10	0.00045252	1.32e-14	0.0988161
ENSG00000266538.1	RP11-385D13.3	1.98e-05	0.00330751	0.0020027	0.0575255	1.23e-07
ENSG00000267107.6	PCAT19	2.1e-08	9.45e-10	1.67e-07	2.65e-15	0.0704899
ENSG00000267443.2	AC010641.1	1.93e-06	3.06e-07	6.54e-07	0.00611054	0.397639
ENSG00000267521.1	RP11-87G24.6	4.9e-15	7.85e-10	8.27e-07	8.32e-09	4.56e-21
ENSG00000267922.1	AC007193.6	4.24e-14	4.28e-19	0.0813319	0.00268287	0.0168458
ENSG00000268388.5	FENDRR	3.11e-09	1.07e-08	0.0343283	1.08e-12	0.750848
ENSG00000268941.2	LINC01711	0.0200832	8.65e-05	0.0061143	0.00135654	1.44e-06
ENSG00000269720.2	CTD-2521M24.13	7.91e-09	7.45e-10	8.25e-07	1.06e-05	0.658736
ENSG00000269994.1	RP11-276H19.2	5.13e-08	1.32e-07	1.41e-08	0.00179282	0.0143507
ENSG00000270638.1	RP3-466P17.1	1.68e-06	1.18e-06	1.55e-07	0.0471223	0.0577803
ENSG00000270977.1	AC015849.16	1.76e-10	2.61e-10	1.52e-10	5.32e-05	0.0193115
ENSG00000271503.5	CCL5	2.09e-11	1.72e-10	1.47e-12	0.00299917	0.00274599
ENSG00000271643.1	RP11-10C24.3	4e-11	8.92e-12	1.64e-13	3.41e-07	4.58e-05
ENSG00000271734.1	RP1-111B22.3	1.26e-06	2.11e-08	5.7e-06	0.00060857	0.2395
ENSG00000272626.1	RP11-468N14.13	0.0160166	0.0345093	0.812678	9.33e-08	0.0574653
ENSG00000272798.1	CTA-390C10.9	0.399669	0.96737	0.817665	0.97631	2.06e-11
ENSG00000272942.1	CTA-246H3.12	0.149021	0.164145	0.868211	8.84e-05	2.03e-10
ENSG00000273001.1	RP11-118K6.3	2.13e-06	1.35e-06	2.41e-08	0.0666463	0.119819
ENSG00000273198.1	GS1-304P7.3	0.00237785	0.00142655	0.149258	1.56e-07	0.429736
ENSG00000273582.1	RP11-426C22.7	2.05e-08	1.06e-08	1.21e-07	0.00746011	0.102277
ENSG00000274373.1	RP13-714J12.1	1.96e-08	4.14e-11	1.29e-09	4.77e-07	0.370896
ENSG00000274560.1	RP11-285E23.2	9.43e-08	0.00443001	1.07e-05	0.946517	2.46e-12
ENSG00000275632.1	RP5-967N21.11	0.223342	0.905883	0.531124	0.861974	8.67e-08
ENSG00000276030.1	CTD-2027I19.3	7.04e-06	1.47e-06	0.00010706	0.00157193	0.0259741
ENSG00000276188.1	RP11-173P15.10	8.78e-08	1.08e-05	0.00056771	1.22e-06	0.00320157
ENSG00000276564.1	CTA-276F8.1	0.0012632	5.83e-05	0.104045	4.21e-08	0.913422
ENSG00000277654.4	RP11-255M2.3	1.06e-07	5.4e-05	1.36e-05	0.182595	0.00120559
ENSG00000277901.1	RP5-851M4.1	4.47e-05	1.06e-08	0.0001377	1e-08	0.460298
ENSG00000278023.5	RDM1	0.0286686	0.00504997	0.204616	1e-07	0.570277
ENSG00000278535.4	DHRS11	0.950825	0.989751	0.0222389	2.21e-07	0.519756
ENSG00000278716.1	LA16c-352F7.1	0.163966	0.267157	0.72964	2.36e-08	0.763937
ENSG00000279873.2	LINC01126	7.8e-05	2.11e-06	1.74e-06	0.0283635	0.768598
ENSG00000280809.2	LINC00836	8.86e-05	0.0109013	0.100917	6.06e-07	9.97e-08
ENSG00000284395.1	LA16c-312E8.5	1.02e-06	2.25e-05	1.05e-05	0.0374436	0.0769512
