# Supplementary material for: Variants in CALD1, ESRP1, and RBFOX1 are associated with orofacial cleft risk
Source: PLoS Genet. 2025 Sep 30;21(9):e1011581. doi: 10.1371/journal.pgen.1011581 (PMC12503292; doi:10.1371/journal.pgen.1011581)
Supplement: S3 Table — Columns include chromosome (Chr), position in hg38 (Pos), reference and alternate (effect) alleles (Ref/Alt), nearest gene, alternate allele frequency (AAF) average, standard error, and min/max across POFC1, POFC2, and GENEVA OFC, p-values and direction of effects for POFC1, POFC2, and GENEVA OFC, respectively (? indicates variant was not present in that study) for the five cleft phenotypes. Abbreviations Any: any cleft, CL/P: cleft lip with/without cleft palate, CLP: cleft lip and palate, CLO: cleft lip only, CPO: cleft palate only. (XLSX) [file pgen.1011581.s003.xlsx]

## Sheet: S3 Table
Chr	Pos	Ref	Alt	Nearest Gene	AAF Average	AAF SE	AAF Min	AAF Max	P Any	Dir Any	P CL/P	Dir CL/P	P CLP	Dir CLP	P CLO	Dir CLO	P CPO	Dir CPO
1	18653380	G	T	PAX7	0.5641	0.0064	0.5605	0.5825	9.856e-07	+++	5.449e-09	+++	9.482e-09	+++	0.02503	+++	0.9346	-+-
1	18664511	C	T	PAX7	0.5473	0.0198	0.4877	0.5637	2.67e-05	+++	4.503e-08	+++	9.474e-09	+++	0.1174	+++	0.5565	-+-
8	87856112	C	A	DCAF4L2	0.3804	0.0697	0.3516	0.5982	8.266e-11	--+	1.166e-13	--+	1.377e-09	--+	8.028e-08	---	0.7458	-+-
8	128788524	A	G	CCDC26	0.6821	0.147	0.2175	0.7302	1.109e-08	--+	1.725e-10	--+	2.707e-07	--+	0.0001727	--+	0.3791	+--
8	128792001	A	G	CCDC26	0.6724	0.1278	0.2684	0.7139	9.985e-08	--+	3.053e-10	--+	3.771e-07	--+	0.0002301	---	0.8325	+--
8	128921474	A	G	CCDC26	0.2338	0.0168	0.186	0.2432	4.951e-18	---	5.043e-25	---	2.712e-16	---	8.184e-15	---	0.1715	+++
8	128952627	G	A	CCDC26	0.7643	0.0129	0.7573	0.8018	2.495e-18	+++	2.462e-25	+++	3.035e-16	+++	2.499e-15	+++	0.2902	---
17	63064592	A	G	TANC2	0.2311	0.0077	0.2182	0.2362	4.95e-05	+++	2.671e-09	+++	2.783e-07	+++	0.0002019	+++	0.04875	--+
17	63089135	A	G	TANC2	0.2337	0.0092	0.2209	0.2403	7.797e-05	+++	7.305e-09	+++	2.33e-07	+++	0.0005416	+++	0.06144	--+
