# Supplementary material for: Variants in CALD1, ESRP1, and RBFOX1 are associated with orofacial cleft risk
Source: PLoS Genet. 2025 Sep 30;21(9):e1011581. doi: 10.1371/journal.pgen.1011581 (PMC12503292; doi:10.1371/journal.pgen.1011581)
Supplement: S4 Table — Columns include chromosome (Chr), position in hg38 (Pos), reference and alternate (effect) alleles (Ref/Alt), nearest gene, alternate allele frequency (AAF) average, standard error, and min/max across POFC1, POFC2, and GENEVA OFC, p-values and direction of effects for POFC1, POFC2, and GENEVA OFC, respectively (? indicates variant was not present in that study) for the five cleft phenotypes. Abbreviations Any: any cleft, CL/P: cleft lip with/without cleft palate, CLP: cleft lip and palate, CLO: cleft lip only, CPO: cleft palate only. (XLSX) [file pgen.1011581.s004.xlsx]

## Sheet: S4 Table
Chr	Pos	Ref	Alt	Nearest Gene	AAF Average	AAF SE	AAF Min	AAF Max	P Any	Dir Any	P CL/P	Dir CL/P	P CLP	Dir CLP	P CLO	Dir CLO	P CPO	Dir CPO
1	18653380	G	T	PAX7	0.5641	0.0064	0.5605	0.5825	9.856e-07	+++	5.449e-09	+++	9.482e-09	+++	0.02503	+++	0.9346	-+-
1	18663081	A	T	PAX7	0.4528	0.0203	0.4361	0.514	3.136e-05	---	5.493e-08	---	1.165e-08	---	0.1181	---	0.5527	+-+
1	18664299	C	T	PAX7	0.5445	0.018	0.4877	0.553	3.397e-05	+++	6.149e-08	+++	1.07e-08	+++	0.1293	+++	0.5488	-+-
1	18664511	C	T	PAX7	0.5473	0.0198	0.4877	0.5637	2.67e-05	+++	4.503e-08	+++	9.474e-09	+++	0.1174	+++	0.5565	-+-
8	87687015	C	A	CNBD1	0.7891	0.0057	0.7789	0.7981	3.643e-06	+++	1.793e-08	+++	4.982e-06	++-	1.354e-05	+++	0.7699	0-+
8	87693974	G	A	CNBD1	0.7909	0.004	0.786	0.7977	4.27e-06	+++	1.955e-08	+++	7.767e-06	++-	7.693e-06	+++	0.6823	+-+
8	87707465	C	A	SOX5P1	0.7977	0.0048	0.7842	0.8028	1.024e-06	+++	2.989e-09	+++	1.249e-06	++-	5.622e-06	+++	0.7383	+--
8	87714272	A	G	SOX5P1	0.2016	0.0053	0.197	0.2175	1.418e-06	---	4.878e-09	---	1.635e-06	--+	9.262e-06	---	0.7491	-++
8	87721351	CTGCCTTT	C	SOX5P1	0.2012	0.0049	0.1968	0.2158	8.248e-07	---	2.931e-09	---	1.093e-06	--+	6.512e-06	---	0.8129	-+-
8	87750691	G	A	SOX5P1	0.2536	0.1673	0.197	0.7825	3.748e-06	--+	1.545e-08	--+	1.082e-06	---	3.966e-05	--+	0.7508	-+-
8	87757237	T	C	SOX5P1	0.7491	0.1676	0.2193	0.8031	5.758e-06	++-	3.219e-08	++-	1.323e-06	+++	0.0001391	++-	0.7365	+--
8	87758279	T	A	SOX5P1	0.2528	0.1675	0.1984	0.7825	3.248e-06	--+	1.761e-08	--+	9.689e-07	---	8.356e-05	--+	0.856	-+-
8	87760051	A	G	SOX5P1	0.7476	0.1649	0.2263	0.8019	2.556e-06	++-	1.332e-08	++-	6.047e-07	+++	9.642e-05	++-	0.8938	+-+
8	87856112	C	A	DCAF4L2	0.3804	0.0697	0.3516	0.5982	8.266e-11	--+	1.166e-13	--+	1.377e-09	--+	8.028e-08	---	0.7458	-+-
8	87875154	A	G	DCAF4L2	0.6068	0.0626	0.4123	0.6336	1.661e-09	++-	5.625e-13	++-	4.877e-09	++-	2.335e-07	+++	0.6153	+-+
8	87876692	AT	A	DCAF4L2	0.31	0.1352	0.2631	0.7368	9.444e-07	--+	1.256e-08	--+	4.523e-06	--+	1.344e-05	--+	0.9256	-++
8	87884252	G	A	DCAF4L2	0.3467	0.1156	0.303	0.7105	4.9e-07	--+	2.676e-09	---	1.009e-06	---	6.299e-05	--+	0.6591	-++
8	87892130	C	T	DCAF4L2	0.4896	0.0174	0.4782	0.5316	1.502e-06	--+	4.59e-09	--+	1.782e-06	--+	3.956e-05	--+	0.4418	-++
8	87901041	G	A	DCAF4L2	0.5408	0.0267	0.5273	0.6211	1.507e-05	--+	3.256e-08	--+	6.238e-06	---	0.0001352	--+	0.2918	-+-
8	87906103	T	G	DCAF4L2	0.5172	0.0187	0.4737	0.5298	5.354e-06	++-	1.27e-08	++-	4.089e-06	+++	0.0001014	++-	0.2595	+--
8	87913500	C	T	DCAF4L2	0.3472	0.1132	0.3049	0.7035	1.696e-06	--+	1.733e-08	--+	5.349e-06	---	0.0001096	--+	0.608	-++
8	87937514	T	C	DCAF4L2	0.5132	0.0142	0.4789	0.5225	6.27e-06	++-	2.844e-08	++-	4.692e-06	++-	0.0002154	++-	0.291	+--
8	87949838	C	T	DCAF4L2	0.4817	0.019	0.4702	0.5333	2.902e-06	--+	1.126e-08	---	1.411e-06	---	0.000385	--+	0.3125	-++
8	87958454	A	G	MMP16	0.6579	0.1181	0.286	0.7021	7.58e-06	++-	2.726e-08	++-	3.167e-06	+++	0.0005933	++-	0.2836	+--
8	87969312	A	G	MMP16	0.5218	0.0169	0.4807	0.5329	1.261e-05	++-	3.916e-08	+++	4.56e-06	+++	0.0004231	++-	0.2219	+--
8	128684138	G	T	CCDC26	0.7146	0.0194	0.7045	0.7719	1.478e-07	---	2.145e-08	---	7.362e-07	---	0.005142	---	0.2837	---
8	128684181	G	GA	CCDC26	0.2849	0.0192	0.2281	0.295	1.328e-07	+++	1.846e-08	+++	7.222e-07	+++	0.004855	+++	0.2912	+++
8	128687085	T	C	CCDC26	0.2851	0.0184	0.2316	0.295	1.436e-07	+++	2.278e-08	+++	4.908e-07	+++	0.006891	+++	0.2747	+++
8	128687414	T	C	CCDC26	0.6891	0.1514	0.2105	0.7384	7.425e-09	++-	1.488e-11	++-	7.473e-08	++-	8.057e-07	++-	0.7805	+-+
8	128688140	C	T	CCDC26	0.4154	0.0762	0.3889	0.6561	1.925e-10	--+	2.024e-12	--+	1.579e-08	--+	1.725e-07	--+	0.7133	-+-
8	128688206	T	C	CCDC26	0.5847	0.0763	0.3439	0.6113	1.974e-10	++-	2.183e-12	++-	1.77e-08	++-	1.594e-07	++-	0.7014	+-+
8	128688892	C	T	CCDC26	0.715	0.0184	0.705	0.7684	2.288e-07	---	4.035e-08	---	6.837e-07	---	0.01007	---	0.2846	---
8	128689103	T	C	CCDC26	0.5851	0.0764	0.3439	0.6118	3.686e-10	++-	3.519e-12	++-	2.17e-08	++-	2.958e-07	++-	0.7614	+-+
8	128689532	G	A	CCDC26	0.4153	0.0763	0.3887	0.6561	4.28e-10	--+	4.031e-12	--+	2.362e-08	--+	3.262e-07	--+	0.7782	-+-
8	128691359	A	T	CCDC26	0.5794	0.0713	0.3544	0.605	1.873e-09	++-	1.321e-11	++-	2.925e-08	++-	1.215e-06	++-	0.8388	+-+
8	128691366	TCTCA	T	CCDC26	0.715	0.0187	0.7052	0.7702	2.368e-07	---	3.883e-08	---	7.257e-07	---	0.009498	---	0.2756	---
8	128691514	AT	A	CCDC26	0.4208	0.0708	0.395	0.6439	1.222e-09	--+	9.028e-12	--+	2.307e-08	--+	1.096e-06	--+	0.8202	-+-
8	128691744	T	C	CCDC26	0.5847	0.0751	0.3474	0.6108	5.781e-10	++-	5.071e-12	++-	2.944e-08	++-	3.262e-07	++-	0.7619	+-+
8	128692334	T	C	CCDC26	0.5805	0.0711	0.3561	0.6062	1.255e-09	++-	8.906e-12	++-	2.545e-08	++-	8.469e-07	++-	0.8025	+-+
8	128692484	T	A	CCDC26	0.4186	0.0659	0.3945	0.6263	8.435e-10	--+	6.129e-12	--+	1.754e-08	--+	8.766e-07	--+	0.8317	-+-
8	128693110	G	A	CCDC26	0.4146	0.0754	0.3882	0.6526	4.919e-10	--+	4.46e-12	--+	3.245e-08	--+	2.451e-07	--+	0.7429	-+-
8	128693532	G	A	CCDC26	0.7123	0.014	0.7045	0.7526	2.224e-07	---	2.934e-08	---	6.266e-07	---	0.007784	---	0.3243	---
8	128693663	G	A	CCDC26	0.7123	0.014	0.7045	0.7526	2.224e-07	---	2.934e-08	---	6.266e-07	---	0.007784	---	0.3243	---
8	128694336	C	T	CCDC26	0.4144	0.0755	0.3877	0.6526	5.779e-10	--+	5.654e-12	--+	4.838e-08	--+	2.137e-07	--+	0.7429	-+-
8	128695276	C	A	CCDC26	0.4183	0.066	0.394	0.6263	1.417e-09	--+	9.397e-12	--+	2.741e-08	--+	8.766e-07	--+	0.8689	-+-
8	128695975	G	A	CCDC26	0.4192	0.0712	0.3933	0.6439	1.712e-09	--+	1.361e-11	--+	3.958e-08	--+	8.469e-07	--+	0.8025	-+-
8	128697039	A	G	CCDC26	0.5809	0.0713	0.3561	0.6067	1.741e-09	++-	1.568e-11	++-	4.486e-08	++-	8.469e-07	++-	0.7842	+-+
8	128697368	T	A	CCDC26	0.4192	0.0712	0.3933	0.6439	1.712e-09	--+	1.361e-11	--+	3.958e-08	--+	8.469e-07	--+	0.8025	-+-
8	128698528	A	G	CCDC26	0.1201	0.0101	0.0947	0.1332	3.193e-12	---	1.421e-15	---	1.023e-11	---	3.696e-09	---	0.3603	+-?
8	128698753	C	T	CCDC26	0.7131	0.018	0.7038	0.7667	2.178e-07	---	4.568e-08	---	8.623e-07	---	0.008596	---	0.2362	---
8	128698781	T	C	CCDC26	0.5808	0.0712	0.3561	0.6067	1.52e-09	++-	1.361e-11	++-	3.958e-08	++-	8.469e-07	++-	0.7832	+-+
8	128700392	C	T	CCDC26	0.4195	0.0723	0.3933	0.6474	1.159e-09	--+	9.855e-12	--+	2.936e-08	--+	8.469e-07	--+	0.7832	-+-
8	128701566	C	T	CCDC26	0.7137	0.018	0.7043	0.7667	1.71e-07	---	3.238e-08	---	6.289e-07	---	0.008492	---	0.2483	---
8	128701568	A	G	CCDC26	0.2863	0.018	0.2333	0.2957	1.71e-07	+++	3.238e-08	+++	6.289e-07	+++	0.008492	+++	0.2483	+++
8	128701920	T	C	CCDC26	0.2881	0.0134	0.2509	0.296	1.404e-07	+++	2.364e-08	+++	4.759e-07	+++	0.008451	+++	0.2862	+++
8	128705543	C	G	CCDC26	0.3707	0.0135	0.3298	0.3815	4.42e-08	--+	5.389e-10	---	8.702e-07	---	6.229e-06	--+	0.8315	-++
8	128706361	G	A	CCDC26	0.6291	0.0136	0.6181	0.6702	4.139e-08	++-	4.917e-10	+++	8.92e-07	+++	5.639e-06	++-	0.8274	+--
8	128707215	C	G	CCDC26	0.3696	0.0134	0.3281	0.3785	3.307e-08	--+	4.655e-10	---	9.388e-07	---	5.398e-06	--+	0.8555	-++
8	128708012	C	T	CCDC26	0.6296	0.0133	0.6198	0.6702	2.789e-08	++-	4.103e-10	+++	7.698e-07	+++	5.534e-06	++-	0.872	+--
8	128708032	T	C	CCDC26	0.3699	0.0132	0.3298	0.3803	2.992e-08	--+	3.408e-10	---	6.509e-07	---	5.123e-06	--+	0.8522	-++
8	128708556	C	T	CCDC26	0.6291	0.0136	0.6181	0.6702	4.139e-08	++-	4.917e-10	+++	8.92e-07	+++	5.639e-06	++-	0.8274	+--
8	128708678	C	A	CCDC26	0.6295	0.0135	0.6185	0.6702	5.107e-08	++-	6.732e-10	+++	1.036e-06	+++	8.405e-06	++-	0.8274	+--
8	128711026	A	G	CCDC26	0.3709	0.0136	0.3298	0.3819	4.139e-08	--+	4.917e-10	---	8.92e-07	---	5.639e-06	--+	0.8274	-++
8	128711227	C	G	CCDC26	0.3711	0.0136	0.3298	0.3819	3.344e-08	--+	4.917e-10	---	8.92e-07	---	5.639e-06	--+	0.9059	-++
8	128711432	G	A	CCDC26	0.63	0.0142	0.62	0.6737	6.818e-08	++-	1.184e-09	++-	1.743e-06	+++	6.607e-06	++-	0.8698	+--
8	128712565	C	T	CCDC26	0.6283	0.014	0.6164	0.6702	4.495e-08	++-	5.808e-10	+++	9.742e-07	+++	6.006e-06	++-	0.8321	+--
8	128712583	C	T	CCDC26	0.6286	0.0137	0.6176	0.6702	5.508e-08	++-	7.655e-10	+++	1.268e-06	+++	6.637e-06	++-	0.8229	+--
8	128714711	C	T	CCDC26	0.7647	0.0145	0.7582	0.8105	2.287e-09	+++	2.872e-12	+++	1.86e-07	+++	1.205e-08	+++	0.4919	+--
8	128714776	C	T	CCDC26	0.629	0.0136	0.618	0.6702	4.071e-08	++-	3.853e-10	+++	7.212e-07	+++	5.639e-06	++-	0.7903	+--
8	128716361	A	C	CCDC26	0.3709	0.0136	0.3298	0.3819	4.139e-08	--+	4.917e-10	---	8.92e-07	---	5.639e-06	--+	0.8274	-++
8	128718079	A	G	CCDC26	0.3708	0.014	0.3281	0.3815	4.121e-08	---	4.333e-10	---	8.164e-07	---	5.44e-06	--+	0.8111	-++
8	128719019	A	G	CCDC26	0.3675	0.0126	0.3281	0.374	3.836e-08	--+	5.49e-10	---	9.877e-07	---	6.281e-06	--+	0.8911	-++
8	128719379	A	G	CCDC26	0.371	0.0137	0.3298	0.3821	4.139e-08	--+	4.917e-10	---	8.92e-07	---	5.639e-06	--+	0.8274	-++
8	128719987	C	T	CCDC26	0.6291	0.0136	0.6181	0.6702	4.139e-08	++-	4.917e-10	+++	8.92e-07	+++	5.639e-06	++-	0.8274	+--
8	128720986	A	G	CCDC26	0.3709	0.0136	0.3298	0.3819	4.139e-08	--+	4.917e-10	---	8.92e-07	---	5.639e-06	--+	0.8274	-++
8	128721311	A	G	CCDC26	0.3709	0.0136	0.3298	0.3819	4.139e-08	--+	4.917e-10	---	8.92e-07	---	5.639e-06	--+	0.8274	-++
8	128721967	T	C	CCDC26	0.3706	0.0146	0.3263	0.3819	6.143e-08	--+	8.065e-10	--+	1.455e-06	---	5.639e-06	--+	0.8274	-++
8	128723840	C	T	CCDC26	0.6291	0.0136	0.6181	0.6702	4.139e-08	++-	4.917e-10	+++	8.92e-07	+++	5.639e-06	++-	0.8274	+--
8	128724466	C	A	CCDC26	0.6291	0.0136	0.6181	0.6702	4.139e-08	++-	4.917e-10	+++	8.92e-07	+++	5.639e-06	++-	0.8274	+--
8	128725250	AC	A	CCDC26	0.6291	0.0136	0.6181	0.6702	4.139e-08	++-	4.917e-10	+++	8.92e-07	+++	5.639e-06	++-	0.8274	+--
8	128727506	G	A	CCDC26	0.5304	0.0045	0.5239	0.5404	1.009e-09	+++	2.569e-12	+++	1.069e-08	+++	1.541e-06	+++	0.8537	+-+
8	128727631	C	A	CCDC26	0.5304	0.0045	0.5239	0.5404	1.009e-09	+++	2.569e-12	+++	1.069e-08	+++	1.541e-06	+++	0.8537	+-+
8	128727995	C	G	CCDC26	0.4696	0.0045	0.4596	0.4761	1.239e-09	---	2.569e-12	---	1.069e-08	---	1.541e-06	---	0.8903	-+-
8	128728134	C	T	CCDC26	0.5306	0.0044	0.5243	0.5404	1.332e-09	+++	2.851e-12	+++	1.042e-08	+++	1.71e-06	+++	0.8863	+-+
8	128729204	C	T	CCDC26	0.5307	0.0043	0.5246	0.5404	1.183e-09	+++	2.463e-12	+++	1.042e-08	+++	1.509e-06	+++	0.8863	+-+
8	128729290	T	C	CCDC26	0.4694	0.0044	0.4596	0.4757	1.332e-09	---	2.851e-12	---	1.042e-08	---	1.71e-06	---	0.8863	-+-
8	128731457	T	C	CCDC26	0.4683	0.0059	0.4526	0.4754	1.628e-09	---	4.171e-12	---	1.173e-08	---	2.964e-06	---	0.8721	-+-
8	128731648	A	C	CCDC26	0.3702	0.013	0.3316	0.3815	3.22e-08	--+	3.846e-10	---	6.553e-07	---	5.155e-06	--+	0.8717	-++
8	128732033	AT	A	CCDC26	0.529	0.0037	0.5235	0.5368	3.873e-09	+++	9.508e-12	+++	2.169e-08	+++	4.074e-06	+++	0.9775	+-+
8	128732458	C	G	CCDC26	0.3702	0.013	0.3316	0.3815	4.771e-08	--+	4.906e-10	---	8.111e-07	---	5.155e-06	--+	0.8342	-++
8	128732466	G	T	CCDC26	0.5307	0.0043	0.5246	0.5404	2.033e-09	+++	3.72e-12	+++	1.324e-08	+++	1.71e-06	+++	0.9236	+-+
8	128732692	C	A	CCDC26	0.6298	0.013	0.6186	0.6684	3.891e-08	++-	4.795e-10	+++	8.941e-07	+++	4.561e-06	++-	0.8717	+--
8	128732822	A	G	CCDC26	0.3702	0.013	0.3316	0.3815	4.771e-08	--+	4.906e-10	---	8.111e-07	---	5.155e-06	--+	0.8342	-++
8	128733323	C	T	CCDC26	0.5306	0.0044	0.5243	0.5404	1.659e-09	+++	3.72e-12	+++	1.324e-08	+++	1.71e-06	+++	0.8863	+-+
8	128734081	A	C	CCDC26	0.3702	0.013	0.3316	0.3815	3.953e-08	--+	4.906e-10	---	8.111e-07	---	5.155e-06	--+	0.8717	-++
8	128734180	C	T	CCDC26	0.5304	0.0045	0.524	0.5404	1.411e-09	+++	3.033e-12	+++	1.101e-08	+++	1.71e-06	+++	0.8863	+-+
8	128734432	A	C	CCDC26	0.4715	0.0043	0.4685	0.4807	4.513e-10	---	1.196e-12	---	8.39e-09	---	5.846e-07	---	0.7273	-+-
8	128734649	A	G	CCDC26	0.4715	0.0043	0.4685	0.4807	4.513e-10	---	1.196e-12	---	8.39e-09	---	5.846e-07	---	0.7273	-+-
8	128734915	T	C	CCDC26	0.4715	0.0043	0.4685	0.4807	3.998e-10	---	1.032e-12	---	7.357e-09	---	5.846e-07	---	0.7273	-+-
8	128735740	G	T	CCDC26	0.6284	0.0088	0.6185	0.6526	1.847e-08	+++	3.001e-10	+++	7.225e-07	+++	2.744e-06	+++	0.9687	+-+
8	128738363	T	C	CCDC26	0.4714	0.0033	0.469	0.4763	8.078e-10	---	2.819e-12	---	1.561e-08	---	7.228e-07	---	0.6824	-+-
8	128739137	C	T	CCDC26	0.6443	0.0048	0.6362	0.6509	2.744e-07	+++	9.555e-09	+++	3.39e-05	+++	1.518e-06	+++	0.8828	+-+
8	128739192	A	G	CCDC26	0.3527	0.0091	0.3281	0.3633	3.356e-07	---	1.192e-08	---	2.704e-05	---	3.681e-06	---	0.9128	-+-
8	128741062	A	G	CCDC26	0.3525	0.0086	0.3298	0.3629	2.108e-07	---	9.2e-09	---	2.122e-05	---	3.682e-06	---	0.7974	-+-
8	128744020	T	A	CCDC26	0.5467	0.0059	0.5402	0.5632	1.599e-08	+++	8.899e-11	+++	3.986e-07	+++	1.483e-06	+++	0.7617	+-+
8	128744430	G	C	CCDC26	0.6477	0.009	0.6371	0.6719	2.513e-07	+++	8.651e-09	+++	2.003e-05	+++	3.87e-06	+++	0.9383	+-+
8	128744768	C	T	CCDC26	0.6478	0.0091	0.6371	0.6719	2.618e-07	+++	9.2e-09	+++	2.122e-05	+++	3.682e-06	+++	0.931	+-+
8	128744970	G	A	CCDC26	0.5469	0.0059	0.5402	0.5632	1.717e-08	+++	9.851e-11	+++	4.436e-07	+++	1.483e-06	+++	0.7617	+-+
8	128745627	T	A	CCDC26	0.5456	0.0042	0.5402	0.5561	1.05e-08	+++	4.462e-11	+++	2.882e-07	+++	7.457e-07	+++	0.775	+-+
8	128746386	G	A	CCDC26	0.7882	0.0115	0.7833	0.8246	1.04e-07	+++	5.504e-10	+++	9.636e-06	+++	5.015e-08	+++	0.561	+--
8	128746620	A	T	CCDC26	0.4544	0.0042	0.4439	0.4598	1.05e-08	---	4.462e-11	---	2.882e-07	---	7.457e-07	---	0.775	-+-
8	128746675	A	T	CCDC26	0.3522	0.0091	0.3281	0.3629	2.618e-07	---	9.2e-09	---	2.122e-05	---	3.682e-06	---	0.931	-+-
8	128746989	C	T	CCDC26	0.6485	0.0091	0.6371	0.6719	4.161e-07	+++	1.78e-08	+++	3.442e-05	+++	5.94e-06	+++	0.931	+-+
8	128747474	G	T	CCDC26	0.6482	0.0096	0.6368	0.6737	1.883e-07	+++	7.479e-09	+++	1.906e-05	+++	2.558e-06	+++	0.8624	+-+
8	128748538	A	G	CCDC26	0.4527	0.0063	0.4351	0.4594	2.504e-08	---	1.409e-10	---	3.72e-07	---	3.59e-06	---	0.7766	-+-
8	128749313	C	T	CCDC26	0.5466	0.0044	0.5403	0.5561	7.662e-09	+++	5.388e-11	+++	3.184e-07	+++	1.07e-06	+++	0.7002	+-+
8	128749880	G	A	CCDC26	0.5455	0.0043	0.5399	0.5561	1.036e-08	+++	3.871e-11	+++	2.556e-07	+++	7.457e-07	+++	0.7938	+-+
8	128754005	G	C	CCDC26	0.531	0.0034	0.5256	0.5368	4.25e-10	+++	7.23e-13	+++	5.623e-09	+++	5.609e-07	+++	0.8175	+-+
8	128754499	C	A	CCDC26	0.5347	0.0051	0.5272	0.5456	2.903e-10	+++	5.655e-13	+++	3.617e-09	+++	8.686e-07	+++	0.7434	+-+
8	128754576	A	G	CCDC26	0.4664	0.0037	0.4632	0.4728	1.388e-10	---	2.544e-13	---	3.189e-09	---	2.855e-07	---	0.7212	-+-
8	128754868	G	T	CCDC26	0.5349	0.0055	0.5272	0.5474	2.936e-10	+++	7.561e-13	+++	3.617e-09	+++	1.321e-06	+++	0.7083	+-+
8	128755357	T	C	CCDC26	0.469	0.0034	0.4632	0.4744	4.25e-10	---	7.23e-13	---	5.623e-09	---	5.609e-07	---	0.8175	-+-
8	128755466	C	A	CCDC26	0.5321	0.0052	0.5256	0.5456	7.081e-10	+++	1.581e-12	+++	6.368e-09	+++	1.659e-06	+++	0.8041	+-+
8	128755881	T	C	CCDC26	0.469	0.0034	0.4632	0.4744	4.25e-10	---	7.23e-13	---	5.623e-09	---	5.609e-07	---	0.8175	-+-
8	128757218	C	T	CCDC26	0.5319	0.0049	0.5255	0.5439	6.728e-10	+++	1.454e-12	+++	7.265e-09	+++	1.138e-06	+++	0.8041	+-+
8	128757516	T	A	CCDC26	0.5313	0.0029	0.5268	0.5368	6.003e-10	+++	1.077e-12	+++	8.026e-09	+++	5.609e-07	+++	0.8179	+-+
8	128758142	A	C	CCDC26	0.4689	0.0031	0.4632	0.4738	4.872e-10	---	8.391e-13	---	6.418e-09	---	5.609e-07	---	0.8179	-+-
8	128758296	T	C	CCDC26	0.4689	0.0031	0.4632	0.4738	4.872e-10	---	8.391e-13	---	6.418e-09	---	5.609e-07	---	0.8179	-+-
8	128758463	C	A	CCDC26	0.5311	0.0031	0.5262	0.5368	4.872e-10	+++	8.391e-13	+++	6.418e-09	+++	5.609e-07	+++	0.8179	+-+
8	128758519	T	A	CCDC26	0.5311	0.0031	0.5262	0.5368	4.872e-10	+++	8.391e-13	+++	6.418e-09	+++	5.609e-07	+++	0.8179	+-+
8	128758926	T	C	CCDC26	0.3712	0.0083	0.3474	0.3797	2.713e-08	---	5.682e-10	---	1.532e-06	---	2.26e-06	---	0.8457	-+-
8	128759616	A	C	CCDC26	0.3711	0.0083	0.3474	0.3794	1.982e-08	---	3.956e-10	---	1.126e-06	---	2.231e-06	---	0.8446	-+-
8	128760341	C	T	CCDC26	0.5284	0.0027	0.5228	0.5303	2.136e-09	+++	9.426e-12	+++	4.06e-08	+++	2.018e-06	+++	0.6978	+-+
8	128760655	C	T	CCDC26	0.5308	0.0041	0.5262	0.5421	2.429e-09	+++	9.324e-12	+++	3.325e-08	+++	2.914e-06	+++	0.7678	+-+
8	128761066	C	T	CCDC26	0.5308	0.0041	0.5262	0.5421	3.33e-09	+++	1.074e-11	+++	3.77e-08	+++	2.914e-06	+++	0.8038	+-+
8	128761281	A	G	CCDC26	0.4702	0.0025	0.4649	0.4738	1.968e-09	---	6.346e-12	---	3.351e-08	---	1.477e-06	---	0.781	-+-
8	128761867	T	C	CCDC26	0.4702	0.0025	0.4649	0.4738	1.968e-09	---	6.346e-12	---	3.351e-08	---	1.477e-06	---	0.781	-+-
8	128762074	A	T	CCDC26	0.4702	0.0025	0.4649	0.4738	1.968e-09	---	6.346e-12	---	3.351e-08	---	1.477e-06	---	0.781	-+-
8	128762797	A	G	CCDC26	0.3929	0.0017	0.3877	0.3938	1.722e-09	---	2.247e-12	---	1.031e-08	---	1.263e-06	---	0.8767	-+-
8	128763709	G	A	CCDC26	0.5298	0.0025	0.5262	0.5351	2.177e-09	+++	6.346e-12	+++	3.351e-08	+++	1.477e-06	+++	0.799	+-+
8	128764253	T	G	CCDC26	0.4702	0.0025	0.4649	0.4738	2.177e-09	---	6.346e-12	---	3.351e-08	---	1.477e-06	---	0.799	-+-
8	128765045	T	C	CCDC26	0.4692	0.0041	0.4579	0.4738	3.014e-09	---	1.074e-11	---	3.77e-08	---	2.914e-06	---	0.7857	-+-
8	128765198	G	GA	CCDC26	0.4701	0.0023	0.4649	0.4734	2.145e-09	---	6.2e-12	---	3.351e-08	---	1.444e-06	---	0.799	-+-
8	128765647	G	C	CCDC26	0.531	0.0046	0.5262	0.5439	3.55e-09	+++	1.341e-11	+++	3.77e-08	+++	4.19e-06	+++	0.7857	+-+
8	128766868	A	G	CCDC26	0.4702	0.0026	0.4649	0.4741	2.408e-09	---	7.154e-12	---	3.729e-08	---	1.477e-06	---	0.799	-+-
8	128774219	A	G	CCDC26	0.4811	0.004	0.4684	0.4826	6.911e-09	---	2.799e-11	---	4.739e-08	---	5.303e-06	---	0.923	-+-
8	128775180	A	G	CCDC26	0.4824	0.0005	0.4807	0.4826	9.446e-09	---	5.561e-11	---	6.483e-08	---	9.867e-06	---	0.8403	-+-
8	128783714	T	A	CCDC26	0.5298	0.0024	0.5274	0.5368	7.452e-10	+++	2.746e-12	+++	1.62e-08	+++	1.3e-06	+++	0.6892	+-+
8	128788524	A	G	CCDC26	0.6821	0.147	0.2175	0.7302	1.109e-08	--+	1.725e-10	--+	2.707e-07	--+	0.0001727	--+	0.3791	+--
8	128788828	C	G	CCDC26	0.3512	0.0135	0.3175	0.3599	7.927e-13	---	5.852e-16	---	1.017e-09	---	3.6e-10	---	0.8874	--+
8	128790594	G	C	CCDC26	0.6264	0.0081	0.6205	0.6386	8.01e-12	+++	1.892e-15	+++	3.094e-09	+++	2.096e-10	+++	0.8764	-+-
8	128792001	A	G	CCDC26	0.6724	0.1278	0.2684	0.7139	9.985e-08	--+	3.053e-10	--+	3.771e-07	--+	0.0002301	---	0.8325	+--
8	128802499	G	T	CCDC26	0.3055	0.1514	0.2556	0.7842	2.047e-08	++-	9.349e-10	++-	7.657e-07	++-	0.000137	++-	0.1908	-++
8	128803693	G	A	CCDC26	0.629	0.016	0.6188	0.6702	6.761e-12	+++	2.725e-15	+++	2.003e-09	+++	4.057e-10	++-	0.8402	0+-
8	128807158	T	A	CCDC26	0.3028	0.149	0.2536	0.7737	2.047e-08	++-	1.164e-09	++-	1.253e-06	++-	0.0001317	++-	0.1824	-++
8	128812615	G	C	CCDC26	0.5161	0.0241	0.5007	0.5772	9.67e-13	++-	3.896e-17	+++	1.117e-10	+++	9.852e-11	+++	0.6469	-+-
8	128813351	C	T	CCDC26	0.6252	0.0178	0.6145	0.6737	1.18e-11	+++	9.747e-15	+++	6.568e-09	+++	3.861e-10	++-	0.9547	++-
8	128824342	C	T	CCDC26	0.6303	0.0174	0.6198	0.6772	1.348e-12	+++	9.45e-16	+++	1.136e-09	+++	1.488e-10	+++	0.9878	++-
8	128824634	G	GT	CCDC26	0.3695	0.0173	0.3228	0.38	1.251e-12	---	8.65e-16	---	1.062e-09	---	1.443e-10	---	0.9914	--+
8	128824966	AT	A	CCDC26	0.6173	0.016	0.6062	0.6509	2.567e-12	+++	6.827e-15	+++	3.911e-09	+++	3.76e-10	++-	0.6383	++-
8	128828493	T	C	CCDC26	0.6412	0.1075	0.3018	0.6833	4.816e-11	--+	1.04e-12	--+	6.374e-09	--+	7.134e-06	--+	0.07682	+--
8	128829770	T	C	CCDC26	0.6412	0.1075	0.3018	0.6827	4.98e-11	--+	1.049e-12	--+	6.553e-09	--+	7.046e-06	--+	0.07807	+--
8	128829952	T	G	CCDC26	0.37	0.0174	0.3228	0.3804	1.208e-12	---	8.954e-16	---	6.673e-10	---	2.571e-10	---	0.9929	--+
8	128831581	G	A	CCDC26	0.6284	0.0133	0.6196	0.6596	8.725e-13	+++	4.789e-16	+++	2.788e-10	+++	3.12e-10	+++	0.9489	++-
8	128833389	A	G	CCDC26	0.6873	0.1336	0.2649	0.7309	2.022e-09	--+	1.508e-10	--+	9.135e-07	--+	1.598e-05	--+	0.1635	+--
8	128834224	T	A	CCDC26	0.3084	0.1433	0.2609	0.7614	1.665e-09	++-	1.155e-10	++-	4.158e-07	++-	3.383e-05	++-	0.116	-++
8	128834673	T	C	CCDC26	0.37	0.0173	0.3228	0.3804	1.361e-12	---	1.027e-15	---	7.511e-10	---	2.571e-10	---	0.9929	--+
8	128835001	GCAGA	G	CCDC26	0.3588	0.1075	0.3173	0.6982	4.98e-11	++-	1.049e-12	++-	6.553e-09	++-	7.046e-06	++-	0.07807	-++
8	128836276	A	T	CCDC26	0.6412	0.1075	0.3018	0.6827	4.98e-11	--+	1.049e-12	--+	6.553e-09	--+	7.046e-06	--+	0.07807	+--
8	128837992	G	A	CCDC26	0.5683	0.022	0.553	0.614	4.251e-08	++-	3.314e-10	+++	4.678e-06	+++	7.801e-07	++-	0.5147	+--
8	128842084	G	C	CCDC26	0.6295	0.0171	0.6191	0.6754	8.423e-13	+++	5.817e-16	+++	4.563e-10	+++	2.726e-10	+++	0.9998	++-
8	128842791	G	C	CCDC26	0.6298	0.0166	0.6196	0.6737	1.351e-12	+++	1.036e-15	+++	7.133e-10	+++	3.143e-10	++-	0.9997	++-
8	128848421	C	T	CCDC26	0.541	0.0318	0.522	0.6281	1.749e-12	+++	9.062e-16	+++	8.204e-10	+++	3.703e-10	++-	0.9073	++-
8	128849889	A	G	CCDC26	0.4644	0.0323	0.3754	0.4835	1.189e-12	---	5.959e-16	---	5.644e-10	---	3.145e-10	--+	0.8677	--+
8	128851129	C	G	CCDC26	0.6922	0.1429	0.2404	0.7391	3.895e-09	--+	2.495e-10	--+	7.643e-07	--+	4.493e-05	--+	0.1359	+--
8	128851287	T	A	CCDC26	0.3079	0.1429	0.2609	0.7596	3.991e-09	++-	2.495e-10	++-	7.643e-07	++-	4.493e-05	++-	0.1354	-++
8	128852229	GC	G	CCDC26	0.3584	0.1076	0.3165	0.6982	9.844e-11	++-	1.791e-12	++-	1.059e-08	++-	7.802e-06	++-	0.08934	-++
8	128852347	C	T	CCDC26	0.5211	0.0322	0.5027	0.6123	6.333e-14	+++	4.036e-18	+++	1.254e-11	+++	4.895e-11	+++	0.9237	++-
8	128852850	C	T	CCDC26	0.5203	0.0304	0.5027	0.6053	1.067e-13	+++	6.449e-18	+++	1.554e-11	+++	6.125e-11	+++	0.8904	++-
8	128853227	T	C	CCDC26	0.6929	0.1454	0.2333	0.7401	1.368e-09	--+	7.275e-11	--+	4.786e-07	--+	1.415e-05	--+	0.1189	+--
8	128855106	G	A	CCDC26	0.3572	0.1097	0.3135	0.7035	4.605e-11	++-	6.108e-13	++-	7.002e-09	++-	3.078e-06	++-	0.08729	-++
8	128856122	C	T	CCDC26	0.6277	0.0168	0.6169	0.6702	2.782e-13	+++	2.152e-16	+++	1.642e-10	+++	9.157e-11	+++	0.7885	++-
8	128858232	G	A	CCDC26	0.6284	0.0165	0.6179	0.6702	8.694e-13	+++	5.479e-16	+++	4.358e-10	+++	9.48e-11	+++	0.896	++-
8	128860468	C	G	CCDC26	0.3799	0.0143	0.3596	0.3901	3.905e-12	---	4.147e-15	---	1.304e-09	---	4.666e-10	--+	0.7829	--+
8	128860736	C	T	CCDC26	0.628	0.0175	0.6167	0.6719	5.908e-13	+++	7.518e-16	+++	4.165e-10	+++	1.934e-10	++-	0.7746	++-
8	128861924	T	A	CCDC26	0.5153	0.0338	0.4949	0.607	7.993e-14	+++	7.852e-18	+++	1.804e-11	+++	6.037e-11	+++	0.9635	++-
8	128862207	A	T	CCDC26	0.6458	0.11	0.2982	0.6884	9.379e-11	--+	1.282e-12	--+	2.921e-08	--+	2.018e-06	--+	0.1081	+--
8	128863014	A	G	CCDC26	0.6479	0.1018	0.3263	0.6884	3.991e-11	--+	5.828e-13	--+	1.958e-08	--+	1.085e-06	--+	0.08757	+--
8	128863946	A	G	CCDC26	0.2188	0.0156	0.1754	0.228	5.439e-15	---	1.679e-20	---	1.11e-12	---	5.051e-13	---	0.3401	+++
8	128864791	T	G	CCDC26	0.3725	0.0179	0.3263	0.3838	5.877e-13	---	6.789e-16	---	5.084e-10	---	2.143e-10	--+	0.8354	--+
8	128864806	A	C	CCDC26	0.3727	0.018	0.3263	0.3841	5.385e-13	---	6.04e-16	---	4.546e-10	---	2.143e-10	--+	0.8354	--+
8	128867364	C	T	CCDC26	0.5162	0.0339	0.4959	0.6088	4.649e-14	+++	5.583e-18	+++	1.77e-11	+++	4.455e-11	+++	0.9206	++-
8	128869053	G	A	CCDC26	0.353	0.0921	0.3173	0.6439	2.477e-10	++-	4.002e-12	++-	4.385e-08	++-	3.517e-06	++-	0.1205	-++
8	128870304	T	C	CCDC26	0.6945	0.1448	0.2368	0.742	1.282e-09	--+	8.063e-11	--+	8.88e-07	--+	7.467e-06	--+	0.1107	+--
8	128870675	C	G	CCDC26	0.6468	0.0926	0.3544	0.6829	3.192e-10	--+	3.291e-12	--+	4.385e-08	--+	2.945e-06	--+	0.1618	+--
8	128870741	A	G	CCDC26	0.6469	0.092	0.3561	0.6825	2.712e-10	--+	3.859e-12	--+	4.385e-08	--+	3.376e-06	--+	0.1271	+--
8	128872920	A	AT	CCDC26	0.6452	0.1087	0.3018	0.6873	1.734e-10	--+	3.381e-12	--+	5.537e-08	--+	2.165e-06	--+	0.09252	+--
8	128874850	C	T	CCDC26	0.354	0.109	0.3117	0.6982	8.531e-11	++-	1.22e-12	++-	2.57e-08	++-	2.046e-06	++-	0.1037	-++
8	128875781	G	A	CCDC26	0.3532	0.0926	0.3171	0.6456	3.192e-10	++-	3.291e-12	++-	4.385e-08	++-	2.945e-06	++-	0.1618	-++
8	128876235	C	T	CCDC26	0.4563	0.0296	0.4274	0.5421	7.701e-08	++-	9.895e-09	++-	3.552e-05	++-	8.124e-06	++-	0.1904	-+-
8	128876319	T	C	CCDC26	0.646	0.109	0.3018	0.6883	8.531e-11	--+	1.22e-12	--+	2.57e-08	--+	2.046e-06	--+	0.1037	+--
8	128877942	T	C	CCDC26	0.2187	0.0146	0.1789	0.2275	8.234e-16	---	1.332e-21	---	1.485e-13	---	2.245e-13	---	0.3566	+++
8	128878159	A	G	CCDC26	0.6463	0.1091	0.3018	0.689	5.997e-11	--+	9.132e-13	--+	2.077e-08	--+	1.945e-06	--+	0.09815	+--
8	128878986	C	T	CCDC26	0.3637	0.1047	0.3255	0.6947	1.253e-11	++-	2.707e-13	++-	8.384e-09	++-	1.67e-06	++-	0.08504	-++
8	128879808	G	A	CCDC26	0.5159	0.0341	0.4954	0.6088	2.321e-14	+++	2.689e-18	+++	9.951e-12	+++	3.927e-11	+++	0.9008	++-
8	128880193	G	C	CCDC26	0.3537	0.1091	0.3109	0.6982	6.57e-11	++-	8.775e-13	++-	2.077e-08	++-	1.858e-06	++-	0.1037	-++
8	128881688	A	T	CCDC26	0.6471	0.0927	0.3544	0.6832	2.476e-10	--+	2.38e-12	--+	3.555e-08	--+	2.677e-06	--+	0.1618	+--
8	128882414	C	CTG	CCDC26	0.3541	0.1089	0.3121	0.6982	7.343e-11	++-	1.455e-12	++-	2.933e-08	++-	2.14e-06	++-	0.09464	-++
8	128882775	C	G	CCDC26	0.6471	0.0927	0.3544	0.6832	2.476e-10	--+	2.38e-12	--+	3.555e-08	--+	2.677e-06	--+	0.1618	+--
8	128883227	T	C	CCDC26	0.6958	0.1286	0.2895	0.7386	4.924e-09	--+	2.056e-10	--+	1.471e-06	--+	1.091e-05	---	0.1805	+--
8	128883491	G	T	CCDC26	0.3524	0.0901	0.3171	0.6368	1.816e-10	++-	3.015e-12	++-	5.011e-08	++-	2.162e-06	++-	0.103	-++
8	128883573	G	A	CCDC26	0.3524	0.0906	0.3168	0.6386	2.139e-10	++-	2.57e-12	++-	5.011e-08	++-	1.881e-06	++-	0.1329	-++
8	128884575	C	T	CCDC26	0.305	0.1449	0.2575	0.7632	1.144e-09	++-	6.593e-11	++-	7.382e-07	++-	7.273e-06	++-	0.1125	-++
8	128884721	T	C	CCDC26	0.6474	0.09	0.3632	0.6825	2.639e-10	--+	4.226e-12	--+	7.041e-08	--+	2.162e-06	--+	0.1088	+--
8	128886123	A	T	CCDC26	0.6477	0.0906	0.3614	0.6832	2.443e-10	--+	2.952e-12	--+	5.655e-08	--+	1.905e-06	--+	0.1355	+--
8	128887145	G	A	CCDC26	0.8864	0.0076	0.8836	0.9105	4.358e-11	+++	4.746e-16	+++	1.107e-11	+++	4.112e-09	+++	0.2623	--?
8	128889664	T	C	CCDC26	0.4845	0.0341	0.3912	0.5048	2.368e-14	---	2.13e-18	---	5.566e-12	---	6.886e-11	---	0.9206	--+
8	128891317	G	A	CCDC26	0.3525	0.09	0.3169	0.6368	1.814e-10	++-	3.054e-12	++-	5.011e-08	++-	2.721e-06	++-	0.103	-++
8	128891443	G	A	CCDC26	0.3525	0.09	0.3169	0.6368	1.814e-10	++-	3.054e-12	++-	5.011e-08	++-	2.721e-06	++-	0.103	-++
8	128894248	G	A	CCDC26	0.3526	0.0905	0.3169	0.6386	2.232e-10	++-	3.054e-12	++-	5.011e-08	++-	2.721e-06	++-	0.1293	-++
8	128894301	A	G	CCDC26	0.6483	0.1009	0.3298	0.6889	5.647e-11	--+	6.584e-13	--+	1.898e-08	--+	1.721e-06	--+	0.1177	+--
8	128894339	C	A	CCDC26	0.3539	0.109	0.311	0.6982	5.711e-11	++-	8.879e-13	++-	2.077e-08	++-	2.334e-06	++-	0.09861	-++
8	128894398	C	T	CCDC26	0.3528	0.091	0.3169	0.6404	3e-10	++-	3.054e-12	++-	5.011e-08	++-	2.721e-06	++-	0.1647	-++
8	128897275	C	T	CCDC26	0.3533	0.0898	0.3172	0.6368	2.298e-10	++-	4.343e-12	++-	7.191e-08	++-	2.64e-06	++-	0.1019	-++
8	128897291	G	A	CCDC26	0.3525	0.0995	0.3118	0.6667	4.814e-11	++-	1.117e-12	++-	2.756e-08	++-	1.925e-06	++-	0.0702	-++
8	128897523	C	T	CCDC26	0.6062	0.0188	0.5946	0.6561	1.158e-14	+++	1.318e-18	+++	2.068e-12	+++	4.219e-11	+++	0.9828	++-
8	128898101	CG	C	CCDC26	0.3937	0.0187	0.3439	0.4051	1.069e-14	---	1.223e-18	---	1.974e-12	---	4.006e-11	---	0.9905	--+
8	128898164	C	A	CCDC26	0.3532	0.0898	0.3172	0.6368	2.647e-10	++-	5.084e-12	++-	8.169e-08	++-	2.721e-06	++-	0.103	-++
8	128899807	G	T	CCDC26	0.6037	0.0159	0.5932	0.6421	8.551e-15	+++	1.174e-18	+++	2.411e-12	+++	2.506e-11	+++	0.9481	++-
8	128900494	G	C	CCDC26	0.3544	0.1111	0.3111	0.7053	2.786e-10	++-	4.757e-12	++-	8.372e-08	++-	4.332e-06	++-	0.1382	-++
8	128901202	T	C	CCDC26	0.6954	0.1473	0.2298	0.7437	6.076e-09	--+	2.973e-10	--+	2.178e-06	--+	1.704e-05	--+	0.1683	+--
8	128902002	G	A	CCDC26	0.5583	0.023	0.5438	0.5978	1.029e-08	++-	3.054e-12	+++	7.931e-08	+++	5.157e-07	+++	0.3668	---
8	128902732	C	T	CCDC26	0.9187	0.002	0.9154	0.9199	4.153e-06	++?	3.655e-09	+++	1.365e-06	++?	0.0005915	++?	0.6946	0-?
8	128902904	T	A	CCDC26	0.5677	0.0247	0.5501	0.6054	1.487e-08	++-	3.242e-12	+++	6.606e-08	+++	6.444e-07	+++	0.2478	---
8	128902994	T	A	CCDC26	0.5645	0.0236	0.5496	0.605	7.077e-09	++-	1.344e-12	+++	3.444e-08	+++	4.469e-07	+++	0.268	---
8	128903176	A	G	CCDC26	0.4126	0.0283	0.3509	0.432	1.008e-09	---	1.188e-13	---	1.55e-08	---	4.524e-08	---	0.2407	+++
8	128903514	C	T	CCDC26	0.5647	0.0235	0.5499	0.605	7.954e-09	++-	1.621e-12	+++	4.222e-08	+++	4.469e-07	+++	0.268	---
8	128904182	A	C	CCDC26	0.3533	0.031	0.2684	0.3717	6.024e-14	---	2.826e-19	---	8.32e-13	---	5.589e-11	---	0.5064	+++
8	128904644	A	G	CCDC26	0.4226	0.0246	0.3877	0.4402	1.204e-09	---	2.281e-13	---	1.2e-08	---	1.525e-07	---	0.257	+++
8	128904840	C	T	CCDC26	0.5778	0.0245	0.5603	0.6123	1.417e-09	+++	2.996e-13	+++	1.841e-08	+++	1.367e-07	+++	0.257	---
8	128906143	C	G	CCDC26	0.4363	0.0237	0.3953	0.4506	4.147e-09	---	9.246e-13	---	3.237e-08	---	2.944e-07	---	0.3222	+++
8	128906172	T	C	CCDC26	0.436	0.024	0.3945	0.4506	5.655e-09	---	1.13e-12	---	3.146e-08	---	3.646e-07	---	0.2741	+++
8	128906227	G	C	CCDC26	0.5637	0.0237	0.5494	0.6047	4.147e-09	+++	9.246e-13	+++	3.237e-08	+++	2.944e-07	+++	0.3222	---
8	128907212	T	C	CCDC26	0.3532	0.031	0.2684	0.3717	7.022e-14	---	3.436e-19	---	9.837e-13	---	5.589e-11	---	0.5064	+++
8	128907554	T	C	CCDC26	0.4333	0.024	0.3953	0.4501	7.967e-09	--+	1.993e-12	---	6.204e-08	---	3.847e-07	---	0.2992	+++
8	128908034	C	A	CCDC26	0.674	0.0186	0.6491	0.7052	4.784e-10	+++	3.023e-14	+++	3.017e-09	+++	3.272e-08	+++	0.1126	---
8	128908553	TGTG	T	CCDC26	0.6802	0.0183	0.6692	0.7118	1.404e-09	+++	1.05e-13	+++	6.443e-09	+++	4.952e-08	+++	0.1092	---
8	128909570	G	C	CCDC26	0.6802	0.0175	0.6697	0.7105	9.363e-10	+++	5.577e-14	+++	4.329e-09	+++	3.867e-08	+++	0.1086	---
8	128909696	TC	T	CCDC26	0.7537	0.0159	0.7437	0.7947	2.736e-17	+++	1.316e-23	+++	1.184e-15	+++	7.487e-14	+++	0.2439	---
8	128909724	G	A	CCDC26	0.6805	0.0178	0.6692	0.711	8.821e-10	+++	5.101e-14	+++	4.287e-09	+++	3.27e-08	+++	0.1086	---
8	128910144	G	C	CCDC26	0.6696	0.0255	0.6105	0.7051	7.655e-11	+++	5.779e-15	+++	1.126e-09	+++	9.608e-09	+++	0.2081	---
8	128910835	T	C	CCDC26	0.4363	0.0239	0.395	0.4506	4.575e-09	---	1.041e-12	---	3.237e-08	---	3.276e-07	---	0.3222	+++
8	128911145	T	C	CCDC26	0.4363	0.0239	0.395	0.4506	4.575e-09	---	1.041e-12	---	3.237e-08	---	3.276e-07	---	0.3222	+++
8	128912260	C	G	CCDC26	0.3304	0.0255	0.295	0.3895	8.826e-11	---	5.779e-15	---	1.126e-09	---	9.608e-09	---	0.1985	+++
8	128913587	C	T	CCDC26	0.5646	0.0234	0.5499	0.6047	7.221e-09	++-	1.442e-12	+++	4.222e-08	+++	4.02e-07	+++	0.268	---
8	128913964	A	T	CCDC26	0.4354	0.0234	0.3953	0.4501	7.221e-09	--+	1.442e-12	---	4.222e-08	---	4.02e-07	---	0.268	+++
8	128914207	C	G	CCDC26	0.6907	0.1402	0.2474	0.7362	4.232e-09	--+	3.385e-10	--+	1.893e-06	--+	1.5e-05	--+	0.1193	+--
8	128914208	C	A	CCDC26	0.3093	0.1402	0.2638	0.7526	4.232e-09	++-	3.385e-10	++-	1.893e-06	++-	1.5e-05	++-	0.1193	-++
8	128914269	C	T	CCDC26	0.3105	0.1443	0.2636	0.7667	1.006e-08	++-	8.113e-10	++-	2.829e-06	++-	2.897e-05	++-	0.1456	-++
8	128914415	T	C	CCDC26	0.4353	0.0235	0.3949	0.4501	7.221e-09	--+	1.442e-12	---	4.222e-08	---	4.02e-07	---	0.268	+++
8	128914617	C	A	CCDC26	0.6485	0.033	0.6292	0.7404	2.824e-13	+++	1.732e-18	+++	3.924e-12	+++	8.431e-11	+++	0.4377	---
8	128914960	G	C	CCDC26	0.5652	0.0236	0.5503	0.6058	7.33e-09	++-	1.809e-12	+++	6.361e-08	+++	3.483e-07	+++	0.279	---
8	128915585	G	A	CCDC26	0.5645	0.024	0.5499	0.606	5.43e-09	+++	1.355e-12	+++	4.89e-08	+++	2.944e-07	+++	0.2854	---
8	128916316	T	G	CCDC26	0.4362	0.024	0.3946	0.4506	4.06e-09	---	1.041e-12	---	3.237e-08	---	3.276e-07	---	0.3347	+++
8	128916356	A	C	CCDC26	0.4362	0.0239	0.3949	0.4506	4.479e-09	---	1.004e-12	---	3.237e-08	---	3.157e-07	---	0.3222	+++
8	128916902	C	T	CCDC26	0.5645	0.0242	0.5499	0.6063	5.986e-09	+++	1.524e-12	+++	4.89e-08	+++	3.276e-07	+++	0.2854	---
8	128917065	G	A	CCDC26	0.7526	0.0144	0.7432	0.7877	1.356e-17	+++	7.033e-24	+++	9.681e-16	+++	3.875e-14	+++	0.3092	---
8	128917648	T	C	CCDC26	0.4362	0.0239	0.3949	0.4506	4.06e-09	---	1.041e-12	---	3.237e-08	---	3.276e-07	---	0.3347	+++
8	128918198	T	C	CCDC26	0.4363	0.0239	0.395	0.4506	5.054e-09	---	1.189e-12	---	3.754e-08	---	3.236e-07	---	0.3199	+++
8	128918949	C	T	CCDC26	0.6351	0.0238	0.6188	0.6877	2.92e-12	+++	1.989e-17	+++	1.201e-11	+++	6.346e-10	+++	0.4526	-+-
8	128919685	G	A	CCDC26	0.673	0.0185	0.6474	0.704	3.094e-10	+++	1.51e-14	+++	2.417e-09	+++	1.84e-08	+++	0.1107	---
8	128919771	A	C	CCDC26	0.4356	0.0237	0.3949	0.4504	6.33e-09	--+	1.641e-12	---	5.565e-08	---	3.929e-07	---	0.2813	+++
8	128920415	C	T	CCDC26	0.5647	0.0235	0.5499	0.605	1.128e-08	++-	1.854e-12	+++	4.903e-08	+++	4.415e-07	+++	0.215	---
8	128921474	A	G	CCDC26	0.2338	0.0168	0.186	0.2432	4.951e-18	---	5.043e-25	---	2.712e-16	---	8.184e-15	---	0.1715	+++
8	128922288	G	T	CCDC26	0.6923	0.0191	0.6786	0.7246	1.357e-10	+++	5.947e-15	+++	1.247e-09	+++	1.222e-08	+++	0.07711	+--
8	128922550	T	C	CCDC26	0.3522	0.0326	0.2614	0.3712	1.797e-13	---	7.402e-19	---	1.501e-12	---	9.456e-11	---	0.4198	+++
8	128922782	C	T	CCDC26	0.6707	0.0239	0.6175	0.705	1.369e-10	+++	7.865e-15	+++	1.359e-09	+++	1.309e-08	+++	0.1614	---
8	128922841	G	A	CCDC26	0.7541	0.0166	0.7439	0.7982	1.538e-17	+++	5.262e-24	+++	5.9e-16	+++	4.653e-14	+++	0.242	---
8	128924556	TA	T	CCDC26	0.5671	0.0232	0.5513	0.6052	8.652e-09	++-	2.359e-12	+++	8.913e-08	+++	3.052e-07	+++	0.2949	---
8	128927896	A	G	CCDC26	0.4369	0.0243	0.3949	0.4514	4.349e-09	---	1.061e-12	---	2.822e-08	---	4.105e-07	---	0.3247	+++
8	128928949	C	T	CCDC26	0.7311	0.0171	0.6877	0.7527	1.68e-16	+++	1.322e-22	+++	5.997e-15	+++	3.407e-13	+++	0.3374	---
8	128928950	T	A	CCDC26	0.7311	0.0171	0.6877	0.7527	1.68e-16	+++	1.322e-22	+++	5.997e-15	+++	3.407e-13	+++	0.3374	---
8	128928985	G	T	CCDC26	0.7526	0.0143	0.7432	0.7877	1.67e-17	+++	9.743e-24	+++	1.263e-15	+++	4.474e-14	+++	0.3079	---
8	128930718	G	A	CCDC26	0.7516	0.0131	0.7427	0.7807	7.839e-18	+++	6.092e-24	+++	1.016e-15	+++	2.721e-14	+++	0.3973	---
8	128932630	C	G	CCDC26	0.2468	0.0141	0.2123	0.2561	2.03e-17	---	1.088e-23	---	1.532e-15	---	3.78e-14	---	0.3025	+++
8	128933467	A	C	CCDC26	0.4363	0.024	0.3951	0.4514	9.09e-09	--+	2.041e-12	---	5.088e-08	---	4.01e-07	---	0.2679	+++
8	128933795	C	G	CCDC26	0.3742	0.0167	0.3466	0.3855	4.134e-13	---	2.834e-18	---	3.447e-12	---	2.116e-10	---	0.575	+-+
8	128933908	C	A	CCDC26	0.7297	0.0177	0.686	0.7529	1.923e-16	+++	1.332e-22	+++	7.842e-15	+++	2.559e-13	+++	0.3263	---
8	128935636	G	T	CCDC26	0.5773	0.025	0.5595	0.6159	2.06e-08	++-	5.608e-12	+++	1.944e-07	+++	2.419e-07	+++	0.2259	---
8	128937545	G	C	CCDC26	0.3362	0.1262	0.2957	0.7351	7.457e-09	++-	9.315e-10	++-	7.377e-06	++-	9.181e-06	++-	0.1284	-++
8	128937758	T	C	CCDC26	0.4388	0.0289	0.3737	0.4584	4.171e-13	---	2.679e-17	---	3.079e-11	---	1.606e-10	---	0.5847	-++
8	128938077	T	A	CCDC26	0.5634	0.0293	0.5436	0.6298	2.876e-13	+++	1.441e-17	+++	3.209e-11	+++	8.343e-11	+++	0.557	+--
8	128938144	G	A	CCDC26	0.5634	0.0293	0.5436	0.6298	2.876e-13	+++	1.441e-17	+++	3.209e-11	+++	8.343e-11	+++	0.557	+--
8	128938153	C	T	CCDC26	0.5655	0.0344	0.5436	0.6526	1.57e-13	+++	5.87e-18	+++	1.507e-11	+++	6.325e-11	+++	0.5275	+--
8	128938598	C	T	CCDC26	0.5613	0.0297	0.5414	0.6298	2.71e-13	+++	1.594e-17	+++	2.582e-11	+++	9.182e-11	+++	0.5925	+--
8	128938699	G	A	CCDC26	0.3455	0.1149	0.3068	0.7088	1.507e-07	++-	1.617e-08	++-	4.623e-05	++-	1.881e-05	++-	0.2717	-++
8	128939523	C	T	CCDC26	0.5643	0.0293	0.5445	0.6316	3.638e-13	+++	3.235e-17	+++	8.178e-11	+++	7.347e-11	+++	0.5935	+--
8	128940002	C	G	CCDC26	0.5321	0.0376	0.4368	0.5561	6.491e-11	---	3.134e-13	---	4.336e-08	---	9.945e-09	---	0.9018	--+
8	128940205	A	G	CCDC26	0.5329	0.0334	0.4544	0.5552	3.75e-11	---	1.443e-13	---	3.983e-08	---	4.275e-09	---	0.9028	--+
8	128940263	G	A	CCDC26	0.4706	0.0409	0.4453	0.5789	2.826e-11	+++	7.957e-14	+++	2.114e-08	+++	5.273e-09	+++	0.9935	++-
8	128940783	G	A	CCDC26	0.5492	0.0338	0.5283	0.6386	3.471e-11	+++	7.411e-14	+++	1.011e-07	+++	7.805e-10	+++	0.7928	++-
8	128941322	T	C	CCDC26	0.4547	0.0327	0.3702	0.4753	9.66e-12	---	1.955e-14	---	2.535e-08	---	6.49e-10	---	0.6838	--+
8	128941690	A	G	CCDC26	0.6707	0.1411	0.2246	0.7166	3.701e-08	--+	4.1e-09	--+	1.012e-05	--+	4.077e-05	--+	0.1786	+--
8	128946138	C	G	CCDC26	0.2377	0.0061	0.2263	0.242	3.445e-17	---	7.477e-24	---	9.095e-16	---	6.649e-14	---	0.2427	+++
8	128952627	G	A	CCDC26	0.7643	0.0129	0.7573	0.8018	2.495e-18	+++	2.462e-25	+++	3.035e-16	+++	2.499e-15	+++	0.2902	---
8	128953334	C	T	CCDC26	0.442	0.0224	0.4259	0.4747	3.139e-12	+++	3.453e-15	+++	1.314e-09	+++	9.777e-10	+++	0.8272	++-
8	128954293	A	G	CCDC26	0.5589	0.0219	0.5257	0.5745	4.25e-12	---	4.569e-15	---	1.6e-09	---	1.089e-09	---	0.8511	--+
8	128955992	G	T	CCDC26	0.5493	0.0305	0.5295	0.6246	9.256e-11	+++	2.582e-13	+++	2.723e-07	+++	4.093e-10	+++	0.7143	-+-
8	128956941	T	C	CCDC26	0.4588	0.0317	0.3754	0.4785	2.243e-11	---	2.843e-14	---	3.076e-08	---	3.999e-10	---	0.7647	0-+
8	128961245	T	C	CCDC26	0.4713	0.0287	0.4018	0.4901	5.025e-12	---	7.504e-15	---	6.181e-09	---	9.308e-10	---	0.6316	--+
8	128963059	C	T	CCDC26	0.5465	0.0323	0.5269	0.6333	3.611e-11	+++	4.052e-14	+++	7.447e-08	+++	2.491e-10	+++	0.8613	-+-
8	128963890	G	A	CCDC26	0.7652	0.0149	0.7573	0.8088	8.219e-18	+++	5.843e-25	+++	4.479e-16	+++	4.575e-15	+++	0.2057	---
8	128964821	T	C	CCDC26	0.5598	0.022	0.5266	0.5755	5.248e-12	---	5.387e-15	---	1.593e-09	---	1.246e-09	---	0.8643	--+
8	128965218	T	C	CCDC26	0.5593	0.0221	0.5259	0.575	7.203e-12	---	7.323e-15	---	1.896e-09	---	1.472e-09	---	0.8829	--+
8	128967533	T	C	CCDC26	0.4599	0.0268	0.3965	0.4777	4.728e-11	---	4.882e-14	---	3.768e-08	---	8.336e-10	---	0.8613	+-+
8	128968050	T	C	CCDC26	0.4705	0.029	0.4018	0.4898	4.369e-12	---	5.765e-15	---	4.954e-09	---	9.78e-10	---	0.6494	0-+
8	128969112	C	T	CCDC26	0.5142	0.023	0.499	0.5531	2.077e-11	+++	7.601e-16	+++	1.267e-10	+++	8.582e-09	+++	0.2502	+--
8	128969222	G	A	CCDC26	0.5217	0.0301	0.5005	0.5789	3.535e-12	+++	9.798e-17	+++	2.23e-11	+++	6.215e-09	+++	0.2638	+--
8	128969774	AT	A	CCDC26	0.5318	0.032	0.5097	0.6	4.562e-12	+++	2.054e-16	+++	3.907e-11	+++	5.157e-09	+++	0.2773	+--
8	128970301	C	T	CCDC26	0.5222	0.0296	0.5012	0.5772	2.337e-12	+++	6.203e-17	+++	1.836e-11	+++	4.239e-09	+++	0.2763	+--
8	128970510	C	T	CCDC26	0.5217	0.0288	0.5012	0.5737	2.531e-12	+++	5.632e-17	+++	1.553e-11	+++	4.761e-09	+++	0.2541	+--
8	128972282	G	A	CCDC26	0.4534	0.0279	0.4337	0.5053	5.051e-12	+++	2.698e-15	+++	6.16e-09	+++	1.429e-10	+++	0.9858	++-
8	128972301	A	C	CCDC26	0.5402	0.0329	0.4632	0.5622	1.427e-10	---	1.153e-13	---	6.195e-08	---	5.33e-10	---	0.7587	--+
8	128972710	CA	C	CCDC26	0.533	0.0314	0.4614	0.5542	5.16e-11	---	2.067e-14	---	2.749e-08	---	1.755e-10	---	0.7222	--+
8	128973194	A	G	CCDC26	0.5487	0.0297	0.4877	0.5695	9.086e-12	---	3.51e-15	---	3.977e-09	---	3.629e-10	---	0.9244	--+
8	128973864	G	A	CCDC26	0.4537	0.0276	0.4342	0.5053	1.285e-11	+++	5.13e-15	+++	5.24e-09	+++	5.312e-10	+++	0.8909	++-
8	128973989	A	G	CCDC26	0.4663	0.0293	0.3947	0.4855	1.116e-10	--+	1.751e-13	---	8.185e-08	---	1.739e-09	---	0.7997	+-+
8	128973991	C	T	CCDC26	0.3357	0.1369	0.2911	0.7684	1.422e-07	++-	3.395e-09	++-	2.946e-05	++-	6.68e-06	++-	0.3285	-++
8	128975414	T	C	CCDC26	0.4817	0.0272	0.4416	0.5012	1.701e-10	---	6.162e-15	---	5.578e-10	---	2.748e-08	---	0.1694	0++
8	128975456	C	T	CCDC26	0.5212	0.0254	0.5031	0.56	1.681e-11	+++	2.781e-16	+++	5.647e-11	+++	7.34e-09	+++	0.1913	---
8	128975973	G	A	CCDC26	0.522	0.0259	0.5036	0.5619	2.008e-11	+++	3.43e-16	+++	1.02e-10	+++	6.034e-09	+++	0.1882	---
8	128977489	T	G	CCDC26	0.5508	0.0264	0.5105	0.5697	4.589e-12	---	2.207e-15	---	1.228e-09	---	1.14e-09	---	0.999	--+
8	128977591	G	A	CCDC26	0.6028	0.0245	0.5852	0.6421	6.489e-12	+++	1.689e-16	+++	1.689e-10	+++	1.778e-09	+++	0.363	---
8	128977971	A	G	CCDC26	0.4003	0.0232	0.3678	0.417	5.273e-12	---	1.25e-16	---	6.956e-11	---	2.696e-09	---	0.3708	+-+
8	128978136	T	A	CCDC26	0.7644	0.0133	0.7563	0.8	2.518e-17	+++	2.385e-24	+++	7.615e-16	+++	1.006e-14	+++	0.2433	---
8	128978882	A	G	CCDC26	0.4821	0.0261	0.4412	0.5005	6.296e-12	---	1.317e-16	---	4.134e-11	---	3.809e-09	---	0.243	0++
8	128979276	C	A	CCDC26	0.5233	0.0254	0.5053	0.5626	1.385e-11	+++	1.855e-16	+++	6.612e-11	+++	4.284e-09	+++	0.1762	---
8	128979473	G	A	CCDC26	0.6059	0.0251	0.5881	0.6526	8.332e-12	+++	1.631e-16	+++	2.059e-10	+++	1.295e-09	+++	0.3016	---
8	128979791	C	G	CCDC26	0.4799	0.0265	0.4399	0.4988	1.219e-11	---	1.579e-16	---	2.861e-11	---	9.265e-09	---	0.1751	0++
8	128979802	A	G	CCDC26	0.4004	0.0228	0.3675	0.4167	6.49e-12	---	1.887e-16	---	8.499e-11	---	4.08e-09	---	0.379	+-+
8	128979961	G	T	CCDC26	0.4531	0.0268	0.4339	0.4982	5.149e-12	+++	2.049e-15	+++	2.034e-09	+++	6.512e-10	+++	0.9269	++-
8	128980860	T	C	CCDC26	0.5546	0.0299	0.4947	0.5755	3.191e-10	---	1.269e-13	---	2.663e-08	---	2.752e-09	---	0.6993	0-+
8	128981317	T	G	CCDC26	0.4744	0.0222	0.4368	0.4903	5.616e-11	---	1.305e-13	---	5.189e-08	---	1.341e-09	---	0.583	+-+
8	128982248	G	GA	CCDC26	0.5548	0.0268	0.514	0.5741	7.519e-11	---	4.516e-14	---	8.505e-09	---	2.096e-09	---	0.9214	--+
8	128982588	G	A	CCDC26	0.5192	0.0259	0.5012	0.561	1.153e-10	+++	3.703e-15	+++	5.8e-10	+++	7.375e-09	+++	0.2076	---
8	128987614	A	C	CCDC26	0.2114	0.0197	0.1774	0.2298	1.453e-07	---	2.782e-10	---	1.665e-06	---	1.099e-08	---	0.7186	+-+
8	128987760	G	A	CCDC26	0.7941	0.021	0.7754	0.8303	6.642e-08	+++	4.293e-11	+++	7.599e-07	+++	3.204e-09	+++	0.5489	-+-
8	128989216	A	T	CCDC26	0.2181	0.0179	0.1872	0.2289	1.099e-07	---	2.184e-10	---	1.623e-06	---	1.225e-08	---	0.817	+-+
8	128990484	C	T	CCDC26	0.7891	0.0163	0.7781	0.8161	1.991e-07	+++	3.633e-10	+++	1.624e-06	+++	6.792e-08	+++	0.6624	-+-
17	62966044	G	A	TANC2	0.7709	0.0085	0.7648	0.7842	9.332e-05	---	4.395e-09	---	3.277e-07	---	0.0003398	---	0.03052	++-
17	62971963	C	T	TANC2	0.7707	0.0086	0.7645	0.7842	7.97e-05	---	3.559e-09	---	2.768e-07	---	0.0002953	---	0.03361	++-
17	62999067	A	G	TANC2	0.23	0.0077	0.2174	0.2352	8.303e-05	+++	5.456e-09	+++	4.457e-07	+++	0.0002704	+++	0.04491	--+
17	63034181	G	A	TANC2	0.8111	0.0159	0.802	0.8561	0.0002841	---	4.643e-08	---	1.119e-06	---	0.001222	---	0.06039	+++
17	63036228	AT	A	TANC2	0.7763	0.0114	0.7684	0.8	9.779e-05	---	6.872e-09	---	4.477e-07	---	0.000276	---	0.04466	++-
17	63064592	A	G	TANC2	0.2311	0.0077	0.2182	0.2362	4.95e-05	+++	2.671e-09	+++	2.783e-07	+++	0.0002019	+++	0.04875	--+
17	63085708	T	C	TANC2	0.2353	0.009	0.2216	0.2418	9.166e-05	+++	1.088e-08	+++	2.616e-07	+++	0.0007534	+++	0.06904	--+
17	63089135	A	G	TANC2	0.2337	0.0092	0.2209	0.2403	7.797e-05	+++	7.305e-09	+++	2.33e-07	+++	0.0005416	+++	0.06144	--+
17	63103751	G	A	TANC2	0.771	0.009	0.7645	0.7842	4.892e-05	---	3.149e-09	---	2.444e-07	---	0.0002958	---	0.04744	++-
17	63111035	G	A	TANC2	0.811	0.016	0.8018	0.8561	0.0001973	---	4.059e-08	---	9.907e-07	---	0.001195	---	0.07243	+++
17	63122771	T	C	TANC2	0.2343	0.0088	0.2213	0.2406	8.424e-05	+++	1.067e-08	+++	3.284e-07	+++	0.0005573	+++	0.06941	--+
