# Supplementary material for: Variants in CALD1, ESRP1, and RBFOX1 are associated with orofacial cleft risk
Source: PLoS Genet. 2025 Sep 30;21(9):e1011581. doi: 10.1371/journal.pgen.1011581 (PMC12503292; doi:10.1371/journal.pgen.1011581)
Supplement: S5 Table — Columns include Ensemble gene id, gene name, and p-values from the multi-tissue TWAS by each phenotype. Abbreviations: ANY = any cleft, CL/P = cleft lip with/without cleft palate, CLP = cleft lip and palate, CLO = isolated cleft lip, CPO = isolated cleft palate. (XLSX) [file pgen.1011581.s005.xlsx]

## Sheet: S5 Table
Ensemble Gene ID	Gene Name	ANY	CL/P	CLP	CLO	CPO
ENSG00000075420.12	FNDC3B	1.01759e-08	1.88182e-09	6.52883e-08	0.000207656	0.206661
ENSG00000078967.12	UBE2D4	7.14288e-05	2.16879e-07	0.92932	0.282708	0.829706
ENSG00000099804.8	CDC34	0.224233	0.0714121	0.052829	0.398938	1.63445e-06
ENSG00000111432.4	FZD10	0.0369004	7.24575e-05	2.59132e-08	0.487997	0.705464
ENSG00000122136.13	OBP2A	0.0505552	0.0729798	0.894057	2.33645e-12	0.189587
ENSG00000125726.10	CD70	8.23035e-07	4.25755e-05	1.05167e-05	0.00622032	0.000551691
ENSG00000125780.11	TGM3	0.012076	0.501957	0.0906971	0.215889	3.55031e-23
ENSG00000156136.9	DCK	0.0211696	0.631979	0.162041	0.11003	2.16894e-12
ENSG00000171587.14	DSCAM	9.8816e-06	9.80834e-06	0.0571003	4.11202e-11	0.466614
ENSG00000186001.12	LRCH3	0.000136318	6.33968e-05	1.2237e-06	0.805631	0.184942
ENSG00000186407.6	CD300E	0.600148	0.891002	0.439496	0.953315	5.17606e-07
ENSG00000205476.8	CCDC85C	1.11422e-05	1.46629e-05	7.76264e-11	0.162309	0.067809
ENSG00000215712.10	TMEM242	0.191677	0.427278	0.51308	0.694965	7.87246e-12
ENSG00000231943.7	PGM5P4-AS1	0.00606199	0.0019065	0.341784	7.57839e-09	0.973843
ENSG00000250548.6	RP11-47I22.2	9.81824e-12	7.26849e-10	3.38062e-05	3.23837e-09	3.74182e-05
ENSG00000254573.1	AP004550.1	0.956602	0.490465	0.141631	1.50212e-06	0.0140085
ENSG00000261797.1	RP11-744I24.3	3.02427e-05	6.16774e-05	0.0217755	6.8496e-08	0.0104616
ENSG00000266411.1	RP11-180P8.3	0.000180443	1.41562e-08	9.0544e-07	0.00078991	0.0783568
ENSG00000272130.1	RP11-360I2.1	5.23276e-08	1.65249e-06	0.217554	2.45962e-19	2.4446e-05
ENSG00000273492.5	AP000230.1	0.00013907	0.000536895	0.154884	4.8015e-09	0.0251956
