# Supplementary material for: Variants in CALD1, ESRP1, and RBFOX1 are associated with orofacial cleft risk
Source: PLoS Genet. 2025 Sep 30;21(9):e1011581. doi: 10.1371/journal.pgen.1011581 (PMC12503292; doi:10.1371/journal.pgen.1011581)
Supplement: S6 Table — Columns include chromosome (Chr), position in hg38 (Pos), reference and alternate (effect) alleles (Ref/Alt), nearest gene, alternate allele frequency (AAF) average, standard error, and min/max across POFC1 and POFC2, p-values and direction of effects for POFC1 and POFC2, respectively (? indicates variant was not present in that study) for the five cleft phenotypes. Abbreviations Any: any cleft, CL/P: cleft lip with/without cleft palate, CLP: cleft lip and palate, CLO: cleft lip only, CPO: cleft palate only. (XLSX) [file pgen.1011581.s006.xlsx]

## Sheet: S6 Table
Chr	Pos	Ref	Alt	Nearest Gene	AAF Average	AAF SE	AAF Min	AAF Max	P Any	Dir Any	P CL/P	Dir CL/P	P CLP	Dir CLP	P CLO	Dir CLO	P CPO	Dir CPO
1	209772682	C	A	TRAF3IP3	0.7841	0.0125	0.7796	0.8193	2.182e-07	--	1.909e-08	--	4.027e-08	--	0.001056	--	0.1253	0
8	128978136	T	A	CCDC26	0.8485	0.0044	0.8361	0.8501	8.298e-10	++	3.107e-10	++	2.289e-09	++	8.562e-06	++	0.6841	0
