# Supplementary material for: Variants in CALD1, ESRP1, and RBFOX1 are associated with orofacial cleft risk
Source: PLoS Genet. 2025 Sep 30;21(9):e1011581. doi: 10.1371/journal.pgen.1011581 (PMC12503292; doi:10.1371/journal.pgen.1011581)
Supplement: S7 Table — Columns include chromosome (Chr), position in hg38 (Pos), reference and alternate (effect) alleles (Ref/Alt), nearest gene, alternate allele frequency (AAF) average, standard error, and min/max across POFC1 and POFC2, p-values and direction of effects for POFC1 and POFC2, respectively (? indicates variant was not present in that study) for the five cleft phenotypes. Abbreviations Any: any cleft, CL/P: cleft lip with/without cleft palate, CLP: cleft lip and palate, CLO: cleft lip only, CPO: cleft palate only. (XLSX) [file pgen.1011581.s007.xlsx]

## Sheet: S7 Table
Chr	Pos	Ref	Alt	Nearest Gene	AAF Average	AAF SE	AAF Min	AAF Max	P Any	Dir Any	P CL/P	Dir CL/P	P CLP	Dir CLP	P CLO	Dir CLO	P CPO	Dir CPO
1	209772682	C	A	TRAF3IP3	0.7841	0.0125	0.7796	0.8193	2.182e-07	--	1.909e-08	--	4.027e-08	--	0.001056	--	0.1253	0
8	128904182	A	C	CCDC26	0.206	0.0052	0.2041	0.2206	5.54e-09	--	2.083e-09	--	2.357e-08	--	2.631e-06	--	0.7549	0
8	128907212	T	C	CCDC26	0.206	0.0052	0.2041	0.2206	5.54e-09	--	2.083e-09	--	2.357e-08	--	2.631e-06	--	0.7549	0
8	128909696	TC	T	CCDC26	0.8374	0.0064	0.8193	0.8397	1.18e-08	++	4.309e-09	++	3.836e-08	++	7.152e-06	++	0.7357	0
8	128914617	C	A	CCDC26	0.7966	0.0054	0.7815	0.7985	1.355e-08	++	5.131e-09	++	7.427e-08	++	2.088e-06	++	0.7388	0
8	128917065	G	A	CCDC26	0.8348	0.0063	0.8172	0.8371	4.851e-09	++	1.764e-09	++	1.171e-08	++	9.245e-06	++	0.7534	0
8	128921474	A	G	CCDC26	0.1449	0.0053	0.143	0.1597	1.518e-08	--	5.678e-09	--	7.66e-08	--	6.456e-06	--	0.9367	0
8	128922550	T	C	CCDC26	0.2036	0.006	0.2015	0.2206	1.472e-08	--	5.593e-09	--	7.867e-08	--	2.202e-06	--	0.7388	0
8	128922841	G	A	CCDC26	0.8362	0.0075	0.8151	0.8389	6.901e-09	++	2.695e-09	++	2.447e-08	++	3.886e-06	++	0.6728	0
8	128928985	G	T	CCDC26	0.8346	0.0062	0.8172	0.8368	2.897e-08	++	9.714e-09	++	6.729e-08	++	1.564e-05	++	0.8462	0
8	128930718	G	A	CCDC26	0.832	0.006	0.8151	0.8341	1.214e-08	++	4.043e-09	++	2.098e-08	++	1.994e-05	++	0.8636	0
8	128932630	C	G	CCDC26	0.1649	0.0063	0.1627	0.1828	1.228e-08	--	4.143e-09	--	3.049e-08	--	9.334e-06	--	0.7686	0
8	128952627	G	A	CCDC26	0.8476	0.0041	0.8361	0.849	1.718e-09	++	5.755e-10	++	4.652e-09	++	7.855e-06	++	0.8135	0
8	128963890	G	A	CCDC26	0.8499	0.0049	0.8361	0.8517	4.443e-09	++	1.5e-09	++	1.657e-08	++	6.052e-06	++	0.7947	0
8	128978136	T	A	CCDC26	0.8485	0.0044	0.8361	0.8501	8.298e-10	++	3.107e-10	++	2.289e-09	++	8.562e-06	++	0.6841	0
