# Supplementary material for: Variants in CALD1, ESRP1, and RBFOX1 are associated with orofacial cleft risk
Source: PLoS Genet. 2025 Sep 30;21(9):e1011581. doi: 10.1371/journal.pgen.1011581 (PMC12503292; doi:10.1371/journal.pgen.1011581)
Supplement: S8 Table — Columns include Ensemble gene id, gene name, and p-values from the multi-tissue TWAS by each phenotype. Abbreviations: ANY = any cleft, CL/P = cleft lip with/without cleft palate, CLP = cleft lip and palate, CLO = isolated cleft lip, CPO = isolated cleft palate. (XLSX) [file pgen.1011581.s008.xlsx]

## Sheet: S8 Table
Ensemble Gene ID	Gene Name	ANY	CL/P	CLP	CLO	CPO
ENSG00000042062.11	FAM65C	0.0828901	0.0466345	0.499991	2.32785e-07	0.944412
ENSG00000088367.21	EPB41L1	1.94882e-06	0.661416	3.74652e-06	0.00127929	0.14867
ENSG00000090060.17	PAPOLA	0.000114933	7.05879e-05	5.59209e-08	0.350538	0.581669
ENSG00000105379.9	ETFB	0.00353368	0.00274405	0.416375	7.84282e-10	0.983083
ENSG00000105501.12	SIGLEC5	2.09308e-05	1.91171e-07	0.0104763	0.00622633	0.972504
ENSG00000110697.12	PITPNM1	0.0711759	0.141159	0.481815	0.0743588	8.9547e-07
ENSG00000111291.8	GPRC5D	1.48971e-06	4.90172e-06	8.1918e-05	1.13533e-06	0.0775001
ENSG00000112276.13	BVES	0.131272	1.84408e-07	0.0143718	0.285589	0.933526
ENSG00000116981.3	NT5C1A	0.000326566	0.000139028	0.00133704	6.72787e-08	0.3387
ENSG00000124155.17	PIGT	0.514924	0.0993102	0.812712	1.69549e-06	0.918547
ENSG00000134453.15	RBM17	0.000219961	0.00170148	0.026595	2.72815e-14	0.000362878
ENSG00000147647.12	DPYS	7.99005e-07	0.000113383	0.00213484	0.00448202	7.32846e-08
ENSG00000149269.9	PAK1	0.484794	0.416453	0.834362	6.6985e-07	0.454097
ENSG00000150316.11	CWC15	0.00284428	0.000865607	0.0486209	1.12682e-06	0.0917201
ENSG00000151692.14	RNF144A	5.47326e-08	8.13875e-07	1.18257e-05	2.99201e-05	0.292134
ENSG00000154124.4	OTULIN	0.00619991	0.00246007	0.204834	1.12804e-06	0.990125
ENSG00000170545.16	SMAGP	1.27988e-05	5.95531e-06	3.8092e-08	0.501809	0.0590368
ENSG00000175104.14	TRAF6	2.37781e-05	4.55284e-06	0.00548706	1.13467e-09	0.832561
ENSG00000176641.10	RNF152	1.39088e-09	9.92329e-10	7.52975e-13	0.65491	0.997043
ENSG00000179583.18	CIITA	0.000463327	0.000816688	0.432634	2.49371e-08	0.761503
ENSG00000183018.8	SPNS2	3.82106e-05	5.75495e-06	2.27438e-06	0.21383	0.989868
ENSG00000183773.15	AIFM3	9.00516e-12	1.54718e-12	4.32313e-06	1.46446e-08	0.997478
ENSG00000185022.11	MAFF	0.0853214	0.142546	0.583785	1.77938e-06	0.819273
ENSG00000185379.20	RAD51D	0.00829306	0.0137117	0.718983	5.47985e-09	0.405739
ENSG00000188508.10	KRTDAP	2.32639e-08	5.2305e-08	5.82269e-08	0.0599587	0.769453
ENSG00000198286.9	CARD11	0.424961	6.58627e-07	1.06047e-08	0.0635735	0.914984
ENSG00000198569.9	SLC34A3	5.25786e-10	6.23794e-10	2.82934e-07	0.00181637	0.0156732
ENSG00000198626.15	RYR2	0.00056182	0.000519978	2.1225e-06	0.938043	0.999279
ENSG00000212864.3	RNF208	1.52646e-06	4.37978e-07	2.57541e-05	0.0204523	0.996758
ENSG00000240350.2	AC017002.1	3.31041e-15	7.20283e-16	6.00786e-20	0.00424643	0.994633
ENSG00000249096.6	RP11-290F5.1	1.12232e-08	1.46575e-07	2.03044e-05	5.44878e-06	0.127656
ENSG00000259054.1	AE000662.93	5.94304e-05	9.55483e-06	1.81682e-06	0.0270634	0.976318
ENSG00000260305.1	NTRK3-AS1	1.14821e-05	2.99686e-05	0.0239748	5.70328e-08	0.802466
ENSG00000272695.1	GAS6-AS2	9.44147e-06	1.57099e-06	0.0438449	0.124931	0.972921
