# Supplementary material for: Variants in CALD1, ESRP1, and RBFOX1 are associated with orofacial cleft risk
Source: PLoS Genet. 2025 Sep 30;21(9):e1011581. doi: 10.1371/journal.pgen.1011581 (PMC12503292; doi:10.1371/journal.pgen.1011581)
Supplement: S9 Table — Columns include Ensemble gene id, gene name, and p-values from the multi-tissue TWAS by each phenotype. Abbreviations: ANY = any cleft, CL/P = cleft lip with/without cleft palate, CLP = cleft lip and palate, CLO = isolated cleft lip, CPO = isolated cleft palate. (XLSX) [file pgen.1011581.s009.xlsx]

## Sheet: S9 Table
Ensemble Gene ID	Gene Name	ANY	CL/P	CLP	CLO	CPO
ENSG00000001167.14	NFYA	0.00139251	0.00141122	0.0336872	1.08821e-07	0.619182
ENSG00000005844.17	ITGAL	0.668277	0.48938	0.379148	0.680928	2.63249e-08
ENSG00000006128.11	TAC1	0.000119946	1.26386e-06	1.99297e-05	3.55642e-09	0.831059
ENSG00000006468.13	ETV1	2.19752e-12	9.06075e-12	9.20813e-11	0.00032739	0.107143
ENSG00000007392.16	LUC7L	0.0266734	0.272901	0.189547	0.27777	3.87587e-09
ENSG00000008517.16	IL32	0.609891	0.371924	0.0330099	0.133396	9.01753e-10
ENSG00000009765.14	IYD	1.75518e-10	5.18429e-07	1.14746e-09	0.744764	2.57943e-17
ENSG00000010292.12	NCAPD2	0.885449	0.307248	0.643659	0.51846	8.3293e-07
ENSG00000033011.11	ALG1	6.47294e-05	6.93861e-05	1.70444e-06	0.000875185	0.00167075
ENSG00000060069.16	CTDP1	2.58811e-08	8.62712e-09	1.43983e-09	0.0208518	0.619965
ENSG00000060718.20	COL11A1	9.03209e-13	1.41255e-12	3.06849e-08	1.13686e-12	4.57811e-05
ENSG00000065150.18	IPO5	0.000162659	0.0166665	0.0648067	3.00751e-06	1.73533e-15
ENSG00000065243.19	PKN2	0.000493303	0.000664687	0.0908024	4.05951e-07	0.274401
ENSG00000065320.8	NTN1	1.32168e-06	1.10049e-06	4.90547e-06	3.71871e-05	0.189105
ENSG00000070404.9	FSTL3	0.112967	0.0677533	0.602761	6.22031e-08	0.753821
ENSG00000075702.16	WDR62	0.00212684	0.0384725	0.0685206	0.55479	1.78078e-10
ENSG00000077458.12	FAM76B	0.00046549	0.00769908	3.47692e-07	0.443786	3.29668e-09
ENSG00000078018.19	MAP2	6.02088e-05	0.00373663	0.00216758	0.0530387	1.77666e-07
ENSG00000079134.11	THOC1	0.00591965	0.00946752	0.245973	5.35208e-07	0.000276073
ENSG00000079150.17	FKBP7	0.00334606	0.0051779	0.268088	2.63335e-24	0.000995532
ENSG00000082516.8	GEMIN5	3.05276e-07	7.29095e-08	4.87475e-08	0.00905554	0.759186
ENSG00000085415.15	SEH1L	1.20349e-05	7.1027e-07	2.91428e-07	0.0104788	0.535222
ENSG00000087266.15	SH3BP2	3.43012e-07	2.0539e-10	0.0641891	5.41151e-14	0.109233
ENSG00000087494.15	PTHLH	1.64535e-05	0.00143845	0.0189058	0.00416856	9.66664e-17
ENSG00000089356.18	FXYD3	0.474156	0.453778	0.59	0.00151198	6.27813e-08
ENSG00000089692.8	LAG3	2.9091e-06	2.22388e-07	6.64067e-11	0.405924	0.746784
ENSG00000089693.10	MLF2	5.81208e-06	4.36182e-07	3.95066e-09	0.119169	0.950981
ENSG00000090470.14	PDCD7	0.892748	0.210566	0.579022	0.224891	4.68884e-07
ENSG00000091136.13	LAMB1	0.0145905	0.000148545	0.00286189	3.88834e-07	0.0234838
ENSG00000091622.15	PITPNM3	7.56882e-06	0.00298842	0.00389617	0.535226	3.23639e-15
ENSG00000093134.14	VNN3	5.47487e-08	1.3096e-08	9.52494e-08	0.00015691	0.2009
ENSG00000093144.18	ECHDC1	0.000481626	7.63237e-05	1.811e-06	0.533582	0.97303
ENSG00000099810.18	MTAP	0.0240054	0.0379133	0.0161802	6.35748e-08	0.207689
ENSG00000100055.20	CYTH4	0.0500664	0.368967	0.892475	0.184076	1.56346e-13
ENSG00000100300.17	TSPO	0.363077	0.933623	0.949129	0.162829	2.73306e-08
ENSG00000100304.12	TTLL12	0.086687	0.708088	0.505919	0.138789	1.27122e-16
ENSG00000100814.17	CCNB1IP1	1.0701e-07	6.14457e-06	5.82867e-08	0.0892383	8.49511e-08
ENSG00000101017.13	CD40	1.90791e-06	4.28514e-05	0.000531743	0.00231576	7.94535e-05
ENSG00000101126.15	ADNP	0.805348	0.416263	0.982443	6.88681e-07	0.0807369
ENSG00000101188.4	NTSR1	4.31768e-08	3.96662e-10	1.11275e-11	0.0154226	0.572543
ENSG00000101457.12	DNTTIP1	4.27154e-08	9.51448e-07	9.05163e-07	0.0589762	0.792377
ENSG00000101752.11	MIB1	0.000121274	3.30587e-05	0.00353329	0.00195944	9.59979e-08
ENSG00000102595.19	UGGT2	2.29361e-05	0.00012685	1.52173e-06	0.0218528	0.00062092
ENSG00000103342.12	GSPT1	1.30557e-07	1.03135e-07	1.79218e-06	0.000987502	0.135942
ENSG00000103355.13	PRSS33	2.00766e-09	8.24005e-09	7.0761e-07	4.91028e-05	0.102926
ENSG00000103415.11	HMOX2	0.578676	0.511883	0.524932	2.65823e-10	0.800051
ENSG00000103544.14	C16orf62	8.78029e-07	1.33137e-06	1.92627e-06	0.000529586	0.00693141
ENSG00000104413.15	ESRP1	1.10427e-07	4.49008e-07	7.25714e-07	0.18289	0.247143
ENSG00000104626.14	ERI1	0.000529221	0.000113127	2.12058e-07	0.186312	0.0597055
ENSG00000104835.14	SARS2	7.94828e-06	1.12494e-06	8.57141e-05	0.00114296	0.17655
ENSG00000105171.9	POP4	0.0250994	0.0566915	0.240374	0.000662106	4.36585e-08
ENSG00000105793.15	GTPBP10	1.46054e-08	4.83219e-06	6.97238e-05	9.58055e-05	7.21636e-09
ENSG00000105889.14	STEAP1B	9.80759e-08	2.21043e-07	0.000128589	7.13504e-07	0.973159
ENSG00000106341.10	PPP1R17	0.286146	0.911978	0.998058	0.364664	2.56342e-09
ENSG00000106366.8	SERPINE1	0.000135829	0.000394101	1.19379e-07	0.912237	0.000196573
ENSG00000107175.11	CREB3	1.67743e-06	9.31177e-06	7.54363e-06	0.098842	0.00112964
ENSG00000109046.14	WSB1	4.43449e-09	1.713e-08	1.68051e-06	1.71341e-10	1.20362e-05
ENSG00000110436.11	SLC1A2	0.00784025	0.0322912	0.125832	9.30569e-08	2.00023e-07
ENSG00000111229.15	ARPC3	0.842263	0.98165	0.925904	0.830547	3.43527e-10
ENSG00000111276.10	CDKN1B	0.00585616	0.0279816	0.256588	3.21747e-07	0.0225856
ENSG00000111371.15	SLC38A1	1.69063e-06	1.77109e-08	1.04923e-07	8.26417e-06	0.754677
ENSG00000111652.9	COPS7A	8.11214e-12	1.57054e-14	1.77481e-15	8.49446e-05	0.0993573
ENSG00000112303.13	VNN2	1.61297e-10	5.74322e-13	3.51919e-10	7.50987e-09	0.090731
ENSG00000112357.12	PEX7	0.000134732	0.0026228	1.67521e-06	0.727929	2.21452e-05
ENSG00000112365.4	ZBTB24	0.000576567	2.67973e-05	0.0198286	2.43687e-11	0.658167
ENSG00000112531.16	QKI	0.0384206	0.426982	0.624387	1.08029e-10	0.000233069
ENSG00000112972.14	HMGCS1	0.00110251	0.00584209	1.18588e-06	0.372443	8.29117e-07
ENSG00000114353.16	GNAI2	2.3035e-06	1.52807e-06	9.42728e-06	6.62243e-05	0.000437173
ENSG00000115255.10	REEP6	0.66904	0.919899	0.556217	2.36663e-07	7.20241e-05
ENSG00000115257.15	PCSK4	0.644019	0.83763	0.428586	1.29687e-07	5.14381e-06
ENSG00000115419.12	GLS	3.04394e-07	3.73127e-08	9.50031e-07	0.000103552	0.651524
ENSG00000115641.18	FHL2	1.98107e-06	1.38208e-08	8.27126e-12	0.176462	0.269508
ENSG00000115966.16	ATF2	0.115716	0.0234677	0.969491	2.86111e-11	0.990139
ENSG00000117013.14	KCNQ4	0.0431165	0.161722	0.141371	0.38262	1.31658e-06
ENSG00000117595.10	IRF6	1.40717e-06	4.45466e-07	0.00105356	2.28637e-07	0.483265
ENSG00000117707.15	PROX1	0.551442	0.895027	0.805355	0.924466	1.15301e-13
ENSG00000118113.11	MMP8	1.82855e-05	1.31403e-06	0.00020675	7.12057e-10	0.574994
ENSG00000118816.9	CCNI	0.0177985	0.00189855	0.101792	1.34361e-07	0.657582
ENSG00000119596.17	YLPM1	1.51608e-05	5.99708e-05	0.00308902	1.43119e-06	0.00289217
ENSG00000120051.14	CFAP58	9.7879e-07	1.93366e-06	3.56361e-06	0.963273	0.569015
ENSG00000121454.5	LHX4	0.00865973	0.0756946	0.0178823	0.983175	4.32126e-10
ENSG00000121933.18	TMIGD3	4.16253e-08	1.26564e-05	8.16952e-07	0.0943955	3.02345e-17
ENSG00000122136.13	OBP2A	2.72013e-17	2.05169e-15	2.58146e-13	2.11931e-06	0.00103339
ENSG00000122483.17	CCDC18	0.000384111	0.00236842	0.206613	1.30446e-07	0.00924517
ENSG00000122545.18	SEPT7	8.82787e-06	3.6588e-07	7.53776e-07	2.10124e-05	0.618611
ENSG00000123636.17	BAZ2B	0.0460806	0.154992	0.9077	9.08592e-10	0.0782229
ENSG00000123689.5	G0S2	2.04403e-05	8.98418e-05	3.61785e-07	0.143192	0.000190646
ENSG00000124491.15	F13A1	0.000100618	1.45632e-05	0.00198646	4.43765e-07	0.605554
ENSG00000124532.14	MRS2	3.33588e-06	5.55848e-07	2.64308e-05	0.000500473	0.12162
ENSG00000125844.15	RRBP1	9.40785e-05	0.00153237	3.26957e-06	0.176807	1.16228e-08
ENSG00000125868.15	DSTN	2.37874e-06	4.10769e-05	9.55718e-10	0.0568185	9.72208e-12
ENSG00000125898.12	FAM110A	0.474641	0.684942	0.694503	1.0055e-07	7.57918e-07
ENSG00000127824.13	TUBA4A	0.0554318	0.103707	0.892881	9.4119e-08	0.818694
ENSG00000127837.9	AAMP	2.03102e-08	3.61926e-06	0.0267033	2.3303e-13	1.01512e-13
ENSG00000127838.13	PNKD	2.60003e-05	0.00081341	0.16202	2.0109e-08	7.83393e-09
ENSG00000127870.16	RNF6	2.26637e-05	9.23635e-07	0.000606659	1.9325e-07	0.0617062
ENSG00000128274.15	A4GALT	0.00030664	4.37558e-06	3.33559e-07	0.0069692	0.134878
ENSG00000128311.13	TST	0.195343	0.195829	0.26964	1.61713e-07	0.614647
ENSG00000128585.17	MKLN1	1.34616e-08	6.49041e-10	2.90167e-08	0.00871058	0.784988
ENSG00000129951.18	PLPPR3	0.550718	0.989373	0.996393	0.134174	8.20709e-07
ENSG00000130037.4	KCNA5	1.38103e-05	5.53392e-07	9.84119e-05	3.77334e-09	0.959125
ENSG00000130147.15	SH3BP4	4.29216e-07	3.63701e-06	1.29595e-05	0.005268	0.00440355
ENSG00000130227.16	XPO7	1.89879e-05	8.20695e-05	9.76314e-07	0.443358	0.266681
ENSG00000130332.14	LSM7	2.70564e-08	2.60959e-08	6.75161e-06	1.90858e-05	0.498532
ENSG00000130717.12	UCK1	4.76731e-05	3.64335e-05	1.74187e-06	0.0405703	0.695336
ENSG00000130720.12	FIBCD1	0.000439877	6.8784e-06	0.0173252	6.35697e-14	0.000310807
ENSG00000130731.15	METTL26	0.233564	0.413217	0.260768	0.988162	6.75208e-09
ENSG00000132591.11	ERAL1	0.865863	0.962066	0.475044	2.01456e-06	2.16056e-07
ENSG00000132792.18	CTNNBL1	2.10975e-07	9.02347e-08	2.53127e-05	1.46572e-06	0.745799
ENSG00000133488.14	SEC14L4	0.722167	0.102065	0.00428961	0.74267	1.84871e-06
ENSG00000133742.13	CA1	6.30876e-06	1.14514e-05	4.48037e-07	0.00286218	0.166928
ENSG00000133878.8	DUSP26	6.76139e-09	2.40182e-09	4.33384e-12	0.630989	0.557515
ENSG00000133958.13	UNC79	1.71094e-07	2.90952e-07	5.35067e-07	0.000635359	0.0308796
ENSG00000134200.3	TSHB	0.791029	0.9287	0.995851	0.844838	6.57751e-07
ENSG00000134955.11	SLC37A2	0.00704372	0.000620973	1.23898e-06	0.957929	0.0612865
ENSG00000135333.13	EPHA7	0.339977	0.0180443	0.0873933	0.337741	3.79605e-10
ENSG00000136630.12	HLX	0.537156	0.665602	0.0421888	1.87147e-09	0.628795
ENSG00000136869.13	TLR4	0.0732745	0.524838	0.843645	0.0416236	8.37982e-08
ENSG00000136937.12	NCBP1	1.04089e-05	7.41984e-05	0.051518	9.61516e-09	7.37023e-05
ENSG00000137185.11	ZSCAN9	8.60687e-07	2.67177e-06	0.00457992	4.43436e-07	0.186099
ENSG00000137634.9	NXPE4	3.35937e-08	8.1463e-09	2.26025e-07	8.53101e-06	0.000679912
ENSG00000137936.16	BCAR3	0.944665	0.971305	0.987175	0.891034	2.00047e-07
ENSG00000138193.15	PLCE1	0.228675	0.0088186	0.382586	0.00359664	1.33015e-12
ENSG00000138459.8	SLC35A5	0.984761	0.829376	0.201131	3.22581e-07	0.101375
ENSG00000138735.15	PDE5A	3.87445e-05	7.65612e-05	7.88929e-08	0.184638	0.0946387
ENSG00000138771.14	SHROOM3	1.20539e-11	3.93747e-12	1.35023e-10	7.60269e-07	0.323051
ENSG00000139083.10	ETV6	1.83463e-06	5.38174e-06	6.39629e-06	5.63832e-05	0.000973777
ENSG00000139549.2	DHH	2.44913e-07	3.80219e-06	0.018477	1.15873e-13	0.0538122
ENSG00000139668.8	WDFY2	3.66217e-11	7.00244e-11	3.13881e-12	4.31384e-05	0.00842022
ENSG00000139719.9	VPS33A	6.52329e-12	4.24744e-11	5.5227e-09	1.5367e-07	0.00141149
ENSG00000139998.14	RAB15	0.246818	0.685106	0.240659	0.234055	2.44642e-07
ENSG00000141873.10	SLC39A3	3.15394e-21	4.40898e-25	1.14609e-28	0.00035482	0.645702
ENSG00000143179.14	UCK2	2.32339e-06	2.66616e-06	1.12717e-10	0.191457	0.0210813
ENSG00000143473.12	KCNH1	0.424083	0.203857	0.662592	7.25312e-07	0.88039
ENSG00000145349.16	CAMK2D	0.435456	0.484857	0.252408	0.815839	1.82442e-06
ENSG00000145779.7	TNFAIP8	0.351479	0.0816569	0.193107	4.9857e-07	0.659532
ENSG00000146648.17	EGFR	0.0120975	4.50497e-12	6.88848e-13	0.000147356	0.00114441
ENSG00000146809.12	ASB15	6.52814e-07	5.13599e-05	0.00660681	0.00046314	3.82968e-07
ENSG00000147647.12	DPYS	8.48429e-05	6.94215e-07	8.39968e-05	2.97395e-07	0.423653
ENSG00000148019.12	CEP78	1.34789e-05	0.000529212	0.000424016	0.0603238	1.29236e-07
ENSG00000148053.15	NTRK2	1.76538e-07	3.34623e-08	1.82031e-06	5.89683e-08	0.0298826
ENSG00000150756.13	FAM173B	1.94167e-05	6.65591e-05	0.00692295	1.47463e-06	0.00545714
ENSG00000151320.10	AKAP6	2.04617e-09	2.57741e-07	3.85143e-08	0.131747	0.017561
ENSG00000151687.14	ANKAR	0.00057058	1.87153e-05	0.0164784	6.13663e-12	0.336722
ENSG00000151689.12	INPP1	3.96479e-06	2.22352e-05	0.00015129	0.0211966	2.2682e-08
ENSG00000151729.10	SLC25A4	6.17047e-06	2.44547e-08	8.3048e-08	0.000318254	0.955943
ENSG00000151778.10	SERP2	2.55743e-08	2.77855e-09	0.324504	2.06556e-06	0.380567
ENSG00000153029.14	MR1	4.23081e-07	4.61837e-05	0.00179988	6.16606e-09	7.37605e-10
ENSG00000153904.18	DDAH1	0.2712	0.470161	0.321706	0.179361	1.05063e-06
ENSG00000154358.20	OBSCN	0.00481504	0.259896	0.000610101	0.232419	1.18339e-17
ENSG00000154370.15	TRIM11	2.21666e-06	7.01598e-06	8.29418e-06	0.0488831	0.000196976
ENSG00000155367.15	PPM1J	1.24557e-06	4.21179e-07	3.88817e-07	0.0179896	0.148926
ENSG00000156136.9	DCK	0.00251383	0.105348	0.085145	0.0127569	7.83347e-12
ENSG00000156802.12	ATAD2	0.432146	0.255684	0.410001	0.399691	1.31364e-10
ENSG00000156931.15	VPS8	2.98607e-09	1.64521e-08	1.81291e-05	6.02577e-08	0.316624
ENSG00000157827.19	FMNL2	0.000843703	2.43234e-05	5.20531e-07	0.958262	0.0287424
ENSG00000158525.15	CPA5	3.68214e-12	1.4376e-13	1.50887e-05	5.05102e-08	0.119647
ENSG00000158747.13	NBL1	0.183864	0.000791225	0.035737	0.00125723	1.37594e-10
ENSG00000159110.19	IFNAR2	5.43323e-09	4.94812e-09	7.55941e-10	0.00314719	0.00294339
ENSG00000159479.16	MED8	5.10851e-05	0.00113397	0.000618658	0.0151047	5.44966e-09
ENSG00000160094.14	ZNF362	2.48219e-07	8.85241e-06	4.81555e-05	1.3618e-05	0.000241312
ENSG00000161048.11	NAPEPLD	0.00768937	0.0731416	0.0279779	0.371441	1.24778e-08
ENSG00000161813.21	LARP4	0.0103952	0.00342956	0.266087	2.01551e-08	0.833597
ENSG00000163166.14	IWS1	0.000823867	0.0122929	0.0132968	0.126985	1.75911e-06
ENSG00000163864.15	NMNAT3	0.0634795	0.817711	0.846026	0.783809	1.35334e-19
ENSG00000164346.9	NSA2	1.23237e-07	2.4823e-07	2.11993e-09	0.0430325	0.10858
ENSG00000164626.8	KCNK5	3.02719e-06	2.9031e-06	1.40341e-06	0.0429893	0.0138243
ENSG00000164823.9	OSGIN2	9.34845e-05	2.13937e-06	2.90368e-08	0.607001	0.166749
ENSG00000164972.12	C9orf24	0.0961164	0.0658767	0.920202	7.45346e-08	0.575365
ENSG00000165312.6	OTUD1	0.439132	0.529203	0.226111	0.000543732	7.76225e-07
ENSG00000165630.13	PRPF18	1.78846e-10	1.60084e-11	8.977e-10	2.50981e-06	0.751032
ENSG00000166199.12	ALKBH3	2.47945e-07	7.12285e-07	1.61523e-07	0.000168623	0.159355
ENSG00000166266.13	CUL5	0.0609069	0.0306014	0.720882	1.42057e-06	0.519859
ENSG00000166558.10	SLC38A8	3.71184e-08	2.042e-09	2.43047e-08	5.74622e-06	0.401207
ENSG00000166704.11	ZNF606	0.0321814	0.00243949	0.478486	1.23966e-07	0.000436015
ENSG00000166797.10	FAM96A	3.91273e-06	2.33502e-05	0.0060534	5.5167e-09	0.0177648
ENSG00000167244.18	IGF2	2.40931e-12	4.4453e-13	1.46456e-11	0.111416	0.00191832
ENSG00000167333.12	TRIM68	2.4314e-10	3.07828e-08	4.51287e-09	0.425671	3.43763e-08
ENSG00000167633.18	KIR3DL1	1.8064e-06	8.63418e-08	6.51805e-05	0.000760253	0.320032
ENSG00000167754.12	KLK5	0.000663237	0.000106967	1.15269e-08	0.0919896	0.948519
ENSG00000167755.14	KLK6	7.30508e-05	5.54388e-05	2.30893e-11	0.397312	0.0782619
ENSG00000167945.1	PRR25	2.43846e-08	1.51138e-06	0.00181652	6.19955e-07	0.00450763
ENSG00000168329.13	CX3CR1	3.91938e-06	7.19431e-06	0.00120602	3.39969e-07	0.616212
ENSG00000168631.12	DPCR1	1.74485e-06	1.94314e-06	4.03395e-05	0.000160257	0.107489
ENSG00000168938.5	PPIC	3.05536e-06	2.22382e-07	1.57157e-05	1.7779e-06	0.65686
ENSG00000169242.11	EFNA1	1.03996e-07	3.18918e-05	0.000160664	0.0403694	1.33016e-08
ENSG00000169641.13	LUZP1	0.0785036	0.213732	0.930598	7.90919e-07	0.000479034
ENSG00000170027.6	YWHAG	0.129564	0.459835	0.101308	0.558279	1.97751e-06
ENSG00000170310.14	STX8	0.000970709	0.0028159	0.0344608	2.26645e-07	0.198427
ENSG00000170624.13	SGCD	0.647556	0.0819989	0.0878885	0.000855394	4.04808e-12
ENSG00000171102.14	OBP2B	0.0135003	0.00533336	0.62199	1.68104e-07	0.780948
ENSG00000171243.7	SOSTDC1	0.00386515	0.00475865	0.0613818	1.35314e-06	0.0110343
ENSG00000171503.11	ETFDH	3.8171e-15	6.40497e-13	0.000321206	6.16144e-08	0.933818
ENSG00000171681.12	ATF7IP	4.95624e-09	3.0663e-09	6.10195e-10	0.00111184	0.0277726
ENSG00000172183.14	ISG20	0.0692259	0.17265	0.799028	1.51215e-07	0.00164937
ENSG00000172201.11	ID4	4.35377e-05	0.00011917	9.9685e-07	0.346276	0.0533744
ENSG00000172493.20	AFF1	0.000112927	0.00016884	5.75201e-07	0.845341	0.319811
ENSG00000173065.13	FAM222B	0.83931	0.957185	0.523616	6.11436e-06	4.38653e-07
ENSG00000174429.3	ABRA	5.29985e-06	4.06254e-06	6.35988e-08	0.495385	0.0172347
ENSG00000174885.12	NLRP6	0.000450357	0.107689	0.148469	0.00727392	1.10402e-22
ENSG00000175264.7	CHST1	4.95415e-09	1.35215e-10	6.88157e-13	0.219754	0.93048
ENSG00000175497.16	DPP10	9.65876e-07	4.95582e-10	9.50619e-11	0.000211703	0.000982079
ENSG00000176101.11	SSNA1	0.0323386	0.0230292	0.98126	3.29975e-09	0.706636
ENSG00000176248.8	ANAPC2	0.795631	0.817213	0.882934	1.89178e-07	0.695743
ENSG00000177946.5	CENPBD1	0.000101475	8.35718e-05	0.0568442	2.17922e-12	0.639927
ENSG00000178372.7	CALML5	0.0760881	0.19341	0.922968	4.28262e-12	0.607278
ENSG00000179111.8	HES7	0.197621	0.0480056	0.256342	1.13821e-11	0.713744
ENSG00000179604.9	CDC42EP4	3.78576e-06	2.64196e-07	6.77457e-05	0.0179515	0.727614
ENSG00000179627.9	ZBTB42	0.000103906	8.04258e-05	1.098e-06	0.47427	0.228184
ENSG00000179774.8	ATOH7	4.25847e-05	8.39074e-05	0.000941601	9.99096e-07	0.0665792
ENSG00000180228.12	PRKRA	0.398417	0.350453	0.599967	8.83039e-08	0.684703
ENSG00000180957.17	PITPNB	0.00534721	0.00924283	0.528995	7.89019e-07	0.237049
ENSG00000181019.12	NQO1	2.21251e-05	0.00016667	2.27798e-07	0.377059	0.635145
ENSG00000181333.11	HEPHL1	0.159535	0.224393	0.0816206	0.683405	2.09506e-07
ENSG00000182103.4	FAM181B	1.85957e-05	1.75241e-05	0.00830968	1.57245e-06	0.669977
ENSG00000182973.18	CNOT10	0.0637803	0.273424	0.529248	0.743507	1.34606e-08
ENSG00000183090.5	FREM3	1.74901e-08	3.07819e-09	0.00250039	1.98563e-20	0.000247139
ENSG00000183520.11	UTP11	1.59787e-06	1.49705e-06	4.3371e-06	2.76296e-05	0.00718698
ENSG00000183723.12	CMTM4	3.18447e-05	1.91977e-06	0.00719845	8.98479e-12	0.384778
ENSG00000184221.12	OLIG1	1.66189e-05	9.62126e-05	0.0030211	0.0147576	6.47513e-13
ENSG00000184992.10	BRI3BP	0.860552	0.968449	0.879073	0.8157	9.08578e-08
ENSG00000185015.7	CA13	4.71318e-06	1.03313e-05	6.79524e-08	0.00210693	0.00744381
ENSG00000185112.5	FAM43A	6.52725e-05	0.000850474	0.00154272	0.433377	5.9494e-07
ENSG00000185875.12	THNSL1	1.5585e-10	5.1949e-10	0.00017733	6.81301e-15	0.000353224
ENSG00000186106.11	ANKRD46	4.73876e-06	5.27497e-07	1.2864e-08	0.0251778	0.489611
ENSG00000186517.13	ARHGAP30	0.231916	0.424376	0.531797	0.799234	1.87525e-08
ENSG00000186732.13	MPPED1	0.00112432	0.012479	0.000881281	0.228715	2.25244e-08
ENSG00000186976.14	EFCAB6	0.00252687	7.18424e-07	1.04016e-05	0.0271375	0.316284
ENSG00000187024.13	PTRH1	0.0285975	0.231985	0.349558	8.94249e-08	1.20259e-05
ENSG00000187678.8	SPRY4	0.151872	0.312543	0.799357	4.5888e-08	0.0227916
ENSG00000188026.12	RILPL1	0.00203012	0.0058405	0.0497393	0.019941	1.43894e-06
ENSG00000188177.13	ZC3H6	0.000268999	2.52659e-06	8.15137e-05	4.43702e-08	0.375705
ENSG00000188199.10	NUTM2B	1.33513e-13	1.41776e-11	7.33745e-12	0.00181815	0.00699611
ENSG00000188290.10	HES4	3.83166e-08	0.000229835	0.00652255	3.81891e-05	5.25119e-11
ENSG00000188766.12	SPRED3	4.63781e-05	6.20035e-05	6.2074e-07	0.00514152	0.00327562
ENSG00000189430.12	NCR1	1.21239e-07	1.01456e-06	7.31816e-06	0.0145828	0.0374189
ENSG00000196166.3	C8orf86	1.22847e-15	3.22608e-14	1.96558e-14	4.20206e-06	1.54812e-07
ENSG00000197124.11	ZNF682	3.48852e-07	9.8704e-07	1.20458e-05	1.04131e-05	0.000123949
ENSG00000197978.9	GOLGA6L9	3.16866e-07	5.2088e-08	2.46713e-09	0.00938123	0.973219
ENSG00000198420.9	TCAF1	2.10681e-06	4.4034e-06	0.00223091	0.00388959	0.176554
ENSG00000198736.11	MSRB1	0.000388663	5.22939e-05	1.5288e-06	0.453702	0.438316
ENSG00000198796.6	ALPK2	6.62581e-08	1.84413e-07	2.6334e-06	0.821717	0.0160501
ENSG00000203805.10	PLPP4	2.85451e-14	5.58332e-12	3.67684e-18	0.457793	0.000206306
ENSG00000204311.12	DFNB59	0.436385	0.375401	0.539308	2.24991e-08	0.492314
ENSG00000204424.9	LY6G6F	1.18039e-07	1.09249e-06	0.00101286	9.44565e-11	0.0193298
ENSG00000204427.11	ABHD16A	6.13103e-06	8.57208e-05	0.0164936	6.18363e-08	0.0763794
ENSG00000214274.9	ANG	4.46704e-05	9.67822e-07	9.78113e-08	0.00346212	0.120962
ENSG00000214688.5	C10orf105	3.31839e-07	2.80851e-06	1.11257e-07	0.000153883	0.595156
ENSG00000215186.6	GOLGA6B	0.0343504	0.0452589	0.966606	1.36215e-07	0.205472
ENSG00000215187.10	FAM166B	0.0179864	0.0478548	0.528475	5.109e-08	6.01937e-05
ENSG00000221823.10	PPP3R1	1.96336e-06	1.19888e-07	0.00500969	0.0205176	0.282451
ENSG00000223842.1	RP11-135J2.3	2.43206e-06	1.35644e-06	1.47068e-11	0.768017	0.128316
ENSG00000224259.6	LINC01133	2.619e-06	1.01691e-06	5.47575e-06	0.00026163	0.378081
ENSG00000226900.1	RP11-432J24.5	6.99514e-05	0.00323948	6.3363e-08	0.457114	1.11559e-11
ENSG00000229017.6	LINC01277	0.00177774	0.000620889	4.18307e-08	0.524662	0.835056
ENSG00000229291.1	RP4-580N22.2	3.57649e-07	1.17709e-06	1.33511e-08	0.0773003	0.168623
ENSG00000229373.8	LINC00452	0.481572	0.187624	0.25529	0.160613	4.89104e-09
ENSG00000230010.1	RP4-568F9.6	1.13858e-11	5.9986e-12	1.67917e-09	0.00174177	0.186193
ENSG00000233200.1	RP11-324I22.2	1.16861e-06	1.36213e-07	4.03555e-08	0.0260027	0.36235
ENSG00000235072.2	AC012074.2	0.00301997	0.00162667	0.073086	6.56072e-08	0.889335
ENSG00000235100.3	RP11-80H5.9	9.81647e-07	8.48501e-07	0.00086717	1.14224e-09	0.369281
ENSG00000236287.7	ZBED5	0.980885	0.975325	0.936096	1.79797e-08	0.992639
ENSG00000237989.1	LINC01679	1.17642e-08	4.61532e-07	2.87284e-06	0.000267136	3.82762e-05
ENSG00000239605.9	C2orf61	0.00255813	0.000363358	5.03074e-07	0.405911	0.974556
ENSG00000240403.5	KIR3DL2	1.54089e-05	1.05488e-06	0.000716143	0.00466092	0.614345
ENSG00000242252.1	BGLAP	0.00123285	0.0136391	0.169787	3.94832e-05	1.3834e-06
ENSG00000244733.5	RP11-506M13.3	6.28526e-07	1.42381e-06	9.39475e-06	0.00954283	0.152103
ENSG00000246777.1	RP11-61A14.4	7.59048e-07	4.94807e-08	0.00025542	2.06439e-12	0.700337
ENSG00000249096.6	RP11-290F5.1	1.03584e-06	2.84013e-07	6.53657e-14	0.309752	0.681161
ENSG00000249388.1	RP11-834C11.6	0.00101556	0.00200974	7.97799e-07	0.183012	1.19437e-05
ENSG00000250241.5	RP11-9G1.3	2.11853e-07	1.18711e-06	1.54328e-07	0.0385086	0.00354233
ENSG00000250658.1	RP11-138B4.1	3.91987e-06	7.81892e-07	9.53007e-05	0.0019994	0.00886707
ENSG00000250971.1	RP11-696F12.1	8.14822e-08	8.14348e-07	1.22162e-06	1.64519e-05	2.35506e-10
ENSG00000253230.8	LINC00599	0.248313	0.745216	0.337967	0.985245	6.23018e-20
ENSG00000253361.1	RP11-675F6.3	4.8177e-07	8.81864e-06	0.00264658	0.000334974	5.74614e-05
ENSG00000253686.1	LINC01484	9.48213e-10	4.76144e-09	1.20677e-05	8.77802e-12	5.24888e-11
ENSG00000253719.3	ATXN7L3B	0.257438	0.540216	0.524406	0.766363	2.60572e-07
ENSG00000254100.1	RP11-675F6.4	7.35093e-19	4.6214e-16	3.96915e-16	7.38759e-06	3.39114e-08
ENSG00000254469.7	RP11-849H4.2	0.0699922	0.729472	0.743613	0.0752156	2.27343e-32
ENSG00000256806.5	C17orf100	0.00174677	0.0264969	0.00181913	0.892476	2.87518e-07
ENSG00000257315.2	ZBED6	1.48554e-05	1.48284e-09	0.00345	3.12041e-16	8.72937e-10
ENSG00000258483.2	AC144835.1	8.91897e-06	1.14885e-07	0.00239284	8.36943e-11	0.767329
ENSG00000258526.5	RP11-111A21.1	0.0233035	0.00128568	2.71745e-10	0.512756	0.192145
ENSG00000259420.5	RP11-307C19.2	5.97511e-07	8.77442e-07	2.0286e-05	2.74949e-06	0.0132589
ENSG00000260910.1	LINC00565	0.309405	0.0887572	0.773254	0.0251412	5.18606e-07
ENSG00000261210.7	CLEC19A	0.00261749	0.000433873	9.48651e-07	0.735879	0.357264
ENSG00000261268.1	RP11-308D13.3	0.741998	0.624902	0.829233	0.0277853	6.52025e-08
ENSG00000261797.1	RP11-744I24.3	3.02905e-10	1.8776e-08	6.40756e-17	0.891613	0.177867
ENSG00000262188.1	LINC01978	7.18691e-13	7.80832e-12	1.33418e-15	0.0768969	0.254581
ENSG00000262655.3	SPON1	3.17894e-15	1.37325e-13	1.37842e-10	2.48143e-08	0.00421734
ENSG00000266964.5	FXYD1	0.100086	0.289605	0.143211	0.708604	5.97521e-08
ENSG00000267521.1	RP11-87G24.6	1.52091e-34	8.13292e-33	2.43312e-27	2.66484e-17	8.04311e-08
ENSG00000267795.5	SMIM22	7.78284e-16	2.27497e-12	4.69863e-08	1.21382e-10	1.99405e-08
ENSG00000269220.1	LINC00528	0.0452091	0.0470678	0.837072	5.98728e-07	0.0474072
ENSG00000269855.2	RNF225	5.36336e-06	3.44898e-06	0.00939293	2.40974e-07	0.994745
ENSG00000269978.1	RP11-338N10.3	8.75766e-06	2.6033e-08	1.58151e-06	0.00568463	0.494168
ENSG00000270104.1	RP11-245P10.6	0.000492978	0.0207367	0.000988445	0.748357	1.48695e-11
ENSG00000270171.1	RP11-338N10.1	1.05144e-06	2.759e-09	3.80261e-07	0.000920451	0.548329
ENSG00000271538.5	RP11-326I11.4	2.73409e-06	2.4531e-06	0.0130143	1.08257e-09	0.819286
ENSG00000272537.1	GS1-166A23.1	2.54897e-09	5.80979e-08	1.265e-06	2.00116e-07	7.92504e-10
ENSG00000272922.1	RP11-329B9.5	0.895811	0.916569	0.811029	1.50086e-07	0.539422
ENSG00000273145.1	CITF22-92A6.1	0.0018836	0.0224259	0.101879	0.0160952	3.22871e-07
ENSG00000273611.4	ZNHIT3	0.00216698	0.00687735	0.844483	6.83242e-15	0.0197564
ENSG00000275216.1	RP11-54H7.4	3.89329e-05	1.18411e-06	1.06698e-06	0.379192	0.0238479
ENSG00000276188.1	RP11-173P15.10	7.03852e-13	9.34293e-13	9.17466e-20	0.00261029	0.157311
ENSG00000277161.1	PIGW	0.00155495	0.00241259	0.0473936	2.14596e-07	0.00173716
ENSG00000277901.1	RP5-851M4.1	2.51393e-06	1.99133e-06	2.8462e-05	0.00162374	0.0865248
ENSG00000278662.4	GOLGA6L10	0.0165018	0.0128309	0.0822818	4.31572e-08	0.659156
ENSG00000279873.2	LINC01126	3.64061e-07	8.07005e-08	0.236529	0.00017037	0.696431
ENSG00000279968.1	GVQW2	4.25911e-07	3.32543e-06	1.55813e-08	9.65234e-05	0.000208804
ENSG00000283317.1	RP11-122G18.11	0.843919	0.603353	0.775724	1.56713e-06	0.97063
