# Supplementary material for: Variants in CALD1, ESRP1, and RBFOX1 are associated with orofacial cleft risk
Source: PLoS Genet. 2025 Sep 30;21(9):e1011581. doi: 10.1371/journal.pgen.1011581 (PMC12503292; doi:10.1371/journal.pgen.1011581)
Supplement: S10 Table — Columns include Ensemble gene id, gene name, and p-values from the multi-tissue TWAS by each phenotype. Abbreviations: ANY = any cleft, CL/P = cleft lip with/without cleft palate, CLP = cleft lip and palate, CLO = isolated cleft lip, CPO = isolated cleft palate. (XLSX) [file pgen.1011581.s010.xlsx]

## Sheet: S10 Table
Ensemble Gene ID	Gene Name	ANY	CL/P	CLP	CLO	CPO
ENSG00000006128.11	TAC1	4.5594e-08	5.48275e-08	6.89935e-06	4.92021e-07	7.19657e-05
ENSG00000006459.10	KDM7A	1.54951e-05	1.47299e-05	4.70049e-13	0.336262	0.923439
ENSG00000007392.16	LUC7L	0.000201766	3.27472e-08	0.000363202	4.49431e-10	3.72593e-05
ENSG00000009765.14	IYD	0.000883098	8.58619e-07	5.80871e-15	0.71363	0.530025
ENSG00000013374.15	NUB1	6.50771e-06	0.0294022	0.0188441	0.625818	8.9218e-08
ENSG00000032444.15	PNPLA6	8.426e-07	0.000477731	0.00171127	0.026886	4.40633e-05
ENSG00000050327.14	ARHGEF5	2.19374e-06	0.00133517	4.39292e-06	0.992	0.00487798
ENSG00000051825.14	MPHOSPH9	0.00246328	0.00800512	5.25711e-08	0.142014	0.0750499
ENSG00000065609.14	SNAP91	9.76314e-06	0.063019	0.00158024	0.0555678	1.20987e-13
ENSG00000070190.12	DAPP1	6.89226e-06	0.00615294	0.414237	1.35848e-07	0.0304583
ENSG00000070404.9	FSTL3	3.57653e-07	6.2949e-12	0.000184883	2.7658e-05	0.975556
ENSG00000072682.18	P4HA2	0.00138988	6.93976e-07	4.08881e-06	0.239422	0.890312
ENSG00000075043.18	KCNQ2	4.38382e-17	2.16401e-12	6.80725e-12	1.95734e-05	2.65676e-12
ENSG00000075420.12	FNDC3B	0.385593	0.0623401	0.534025	1.34651e-07	0.510847
ENSG00000080709.14	KCNN2	0.663044	0.404061	0.721005	1.1298e-06	0.628908
ENSG00000087303.17	NID2	1.92927e-07	0.000230638	0.0112393	0.0109994	3.45848e-05
ENSG00000088179.8	PTPN4	3.95663e-15	4.87178e-15	1.88232e-05	1.74616e-19	1.47605e-06
ENSG00000088970.15	KIZ	0.0417075	5.85188e-05	0.0129333	6.53208e-08	0.328089
ENSG00000095917.13	TPSD1	0.00508303	0.00299145	5.32361e-07	0.519314	0.791199
ENSG00000099625.12	CBARP	0.776924	1.81464e-06	0.992418	0.037264	0.184548
ENSG00000099804.8	CDC34	0.0118961	1.03494e-07	0.0146496	0.527783	0.880429
ENSG00000100084.14	HIRA	5.37991e-05	0.84211	0.199773	0.959687	7.81806e-08
ENSG00000101204.16	CHRNA4	5.57337e-09	0.000444435	3.21829e-07	0.190672	2.52139e-05
ENSG00000101577.9	LPIN2	2.84036e-06	0.00492386	0.0738873	0.000499265	4.90035e-08
ENSG00000103310.10	ZP2	0.000479025	4.94377e-05	1.64263e-06	0.415945	0.0317288
ENSG00000103316.10	CRYM	0.00201549	6.47834e-07	1.6273e-06	0.000581875	0.457406
ENSG00000104408.9	EIF3E	0.0137068	0.786844	0.118452	0.850315	1.23892e-07
ENSG00000105793.15	GTPBP10	0.00160508	0.001486	0.298088	6.22285e-12	0.0136604
ENSG00000106366.8	SERPINE1	0.000103133	0.0060551	1.45066e-06	0.955048	1.53134e-06
ENSG00000107625.12	DDX50	0.0872362	0.800108	0.808853	0.873282	1.325e-07
ENSG00000107731.12	UNC5B	0.869677	0.691792	0.853893	0.952424	1.04362e-07
ENSG00000108018.15	SORCS1	0.498829	0.149514	0.264953	1.48766e-06	0.671457
ENSG00000108819.10	PPP1R9B	3.82167e-07	1.66949e-06	0.00197136	8.15036e-05	0.000885349
ENSG00000110436.11	SLC1A2	0.00067342	0.071602	0.174799	0.0943001	7.87774e-08
ENSG00000110514.19	MADD	9.40428e-05	2.40169e-06	0.00528089	5.52069e-09	0.13853
ENSG00000111790.13	FGFR1OP2	0.758876	0.00437122	7.29887e-08	0.899597	0.0211925
ENSG00000112081.16	SRSF3	1.57362e-06	2.04476e-06	5.81246e-06	0.00662219	0.000843501
ENSG00000112425.14	EPM2A	0.00188657	0.397714	0.00322144	0.0407014	3.52166e-25
ENSG00000114353.16	GNAI2	1.26066e-09	4.28498e-08	2.39756e-06	1.14998e-05	0.00337879
ENSG00000115216.13	NRBP1	0.00103424	1.9099e-06	5.10861e-07	0.000249788	0.136929
ENSG00000115310.17	RTN4	6.94577e-07	0.0283453	0.0218566	0.583107	4.29264e-09
ENSG00000115318.11	LOXL3	4.05939e-12	1.11701e-12	6.13112e-10	0.0015746	0.0217811
ENSG00000116254.17	CHD5	1.49085e-06	0.00370706	0.00466016	0.815994	0.0003398
ENSG00000116741.7	RGS2	2.41907e-07	0.000961334	0.0584051	0.123066	0.0111276
ENSG00000117707.15	PROX1	2.81746e-09	3.57525e-07	3.83501e-05	4.73595e-05	1.57012e-09
ENSG00000118855.18	MFSD1	0.00222528	3.69102e-05	1.07549e-06	0.00508978	0.191704
ENSG00000119596.17	YLPM1	0.583093	0.6228	0.784787	0.969269	4.44752e-08
ENSG00000121454.5	LHX4	0.00767886	2.17368e-05	5.29218e-08	0.000650194	0.276491
ENSG00000121933.18	TMIGD3	0.00924907	0.00627776	0.493342	1.22913e-20	3.04625e-05
ENSG00000124783.12	SSR1	0.000462497	2.70378e-07	0.000506969	2.83688e-05	0.160373
ENSG00000125812.15	GZF1	0.00331881	9.46031e-07	0.0306956	0.00639212	0.883382
ENSG00000130717.12	UCK1	0.100456	0.000871883	2.88575e-09	0.975321	0.834915
ENSG00000132591.11	ERAL1	0.0140305	1.3232e-06	2.24002e-08	0.0604633	0.584642
ENSG00000132676.15	DAP3	1.84382e-06	3.82307e-06	0.000401623	0.0474865	0.113487
ENSG00000133742.13	CA1	0.111877	0.00432931	1.40131e-06	0.997578	0.36515
ENSG00000134265.12	NAPG	0.0309437	0.695553	0.614732	0.401699	1.49948e-06
ENSG00000134697.12	GNL2	1.88418e-05	5.00143e-05	4.31563e-06	0.00129706	2.68735e-10
ENSG00000135766.8	EGLN1	1.94512e-05	6.94119e-08	3.24122e-09	0.025098	0.00349214
ENSG00000136932.13	TRMO	0.000202244	3.73857e-05	3.029e-07	0.0475437	0.198716
ENSG00000137210.13	TMEM14B	0.000305444	6.80094e-08	3.84015e-05	0.000212978	0.800118
ENSG00000137486.16	ARRB1	5.64749e-05	2.1261e-05	0.00392469	1.58538e-07	0.00025101
ENSG00000138459.8	SLC35A5	2.53868e-05	2.65938e-09	4.63058e-13	0.026951	0.110041
ENSG00000139117.13	CPNE8	7.94817e-05	0.00313557	0.17448	1.73991e-05	1.57058e-06
ENSG00000139330.5	KERA	3.34233e-06	1.91997e-06	0.701971	3.19172e-14	0.569864
ENSG00000140943.16	MBTPS1	3.20632e-07	0.000754001	3.98825e-05	0.0989249	1.03719e-06
ENSG00000142677.3	IL22RA1	6.22216e-07	7.16009e-05	0.662402	4.19124e-08	0.00046833
ENSG00000143850.13	PLEKHA6	0.0194142	0.316858	0.97991	7.62468e-06	1.50921e-06
ENSG00000144583.4	MAR4	1.15436e-06	0.00252345	0.0524346	0.366397	1.32579e-05
ENSG00000145780.7	FEM1C	0.573144	0.369898	0.246186	0.577067	1.12037e-07
ENSG00000148053.15	NTRK2	0.826545	0.131024	0.848051	1.89828e-12	0.731683
ENSG00000148734.7	NPFFR1	0.00732513	0.075415	0.515703	0.00370985	2.35647e-07
ENSG00000150401.14	DCUN1D2	7.62079e-07	0.00709487	0.0124826	0.0177764	2.3549e-17
ENSG00000150457.8	LATS2	0.00137521	0.000238325	4.48148e-07	0.67274	0.155872
ENSG00000150540.13	HNMT	0.880612	1.58926e-08	5.24131e-06	0.00647731	0.730324
ENSG00000150938.9	CRIM1	3.78522e-07	0.000169129	0.0128085	2.26001e-05	1.172e-07
ENSG00000151914.19	DST	0.0166894	0.0250435	0.735018	7.45036e-07	0.157803
ENSG00000152439.12	ZNF773	0.000107289	0.46751	0.318338	0.493436	2.70153e-11
ENSG00000152926.14	ZNF117	0.0084724	0.832538	0.520914	0.895052	2.84703e-13
ENSG00000152969.17	JAKMIP1	3.15776e-09	0.000299239	0.124924	0.00137828	9.9891e-06
ENSG00000153029.14	MR1	1.20933e-06	1.69171e-05	3.21339e-07	0.0480871	0.000274576
ENSG00000153130.17	SCOC	8.42947e-08	6.44159e-07	7.59294e-11	0.0438125	0.00601924
ENSG00000160870.12	CYP3A7	0.00239442	7.32841e-06	0.00293614	2.14336e-06	0.606934
ENSG00000162892.15	IL24	5.19993e-12	6.10881e-10	3.15779e-12	2.48029e-05	2.21517e-07
ENSG00000163075.12	CFAP221	9.2902e-14	5.53957e-07	1.06188e-06	0.0142296	3.07521e-08
ENSG00000163399.15	ATP1A1	1.58744e-06	2.01357e-06	2.38832e-05	0.30883	0.25145
ENSG00000163877.10	SNIP1	0.747712	0.561723	0.613029	0.717008	7.04397e-07
ENSG00000163879.10	DNALI1	9.15455e-08	9.58573e-07	3.27614e-07	4.07708e-05	6.84737e-13
ENSG00000163939.18	PBRM1	9.73265e-06	1.12762e-07	0.880501	6.06174e-20	0.843082
ENSG00000164007.10	CLDN19	0.970724	0.00409069	0.244997	0.512284	2.015e-07
ENSG00000164038.14	SLC9B2	9.3404e-06	2.12929e-08	4.13649e-07	0.00172355	0.680377
ENSG00000164220.6	F2RL2	2.00073e-10	5.63396e-07	0.00129239	8.95709e-05	7.51672e-10
ENSG00000165060.11	FXN	0.000377516	0.201817	0.0972648	0.286767	1.93435e-08
ENSG00000165138.17	ANKS6	0.564943	0.535834	0.693893	1.57847e-09	2.19745e-16
ENSG00000165238.16	WNK2	4.87193e-07	6.80606e-06	0.0071336	1.71145e-05	4.1716e-05
ENSG00000165389.6	SPTSSA	3.55912e-06	8.95244e-08	4.8253e-07	0.0480205	0.215615
ENSG00000167323.11	STIM1	0.421534	0.46742	0.331441	0.661554	1.08566e-06
ENSG00000168077.13	SCARA3	3.9417e-06	1.34524e-06	5.16566e-09	0.0328945	0.000576467
ENSG00000168538.15	TRAPPC11	1.52053e-09	2.38694e-06	3.37333e-07	0.0808759	3.95099e-05
ENSG00000170122.5	FOXD4	4.44255e-08	5.27585e-07	0.00194279	4.89554e-05	1.45447e-05
ENSG00000170290.3	SLN	3.64264e-09	0.011693	0.433743	0.115992	0.768093
ENSG00000170390.15	DCLK2	0.982346	0.940757	0.80844	2.75769e-08	2.46408e-08
ENSG00000170456.15	DENND5B	9.72191e-06	4.5658e-06	0.00513729	8.55806e-09	0.00188949
ENSG00000170476.15	MZB1	4.97281e-05	0.000313965	3.06067e-08	0.295005	0.00273005
ENSG00000170927.14	PKHD1	1.55398e-09	7.31486e-10	3.66835e-08	9.62639e-10	1.59977e-06
ENSG00000171786.5	NHLH1	7.44193e-06	2.28463e-06	6.05989e-06	0.107507	0.540947
ENSG00000171794.3	UTF1	0.00377251	0.141402	0.330786	0.212245	3.70278e-11
ENSG00000172661.17	WASHC2C	0.00195467	6.82426e-06	0.0410121	1.94826e-07	0.83309
ENSG00000173065.13	FAM222B	0.0378772	5.12186e-06	5.63816e-08	0.134256	0.880402
ENSG00000173110.7	HSPA6	3.32621e-06	1.96509e-06	5.85045e-09	0.798466	0.520437
ENSG00000173193.13	PARP14	4.14391e-06	7.53122e-07	0.00381832	0.000751462	0.433549
ENSG00000173918.14	C1QTNF1	0.142577	0.236338	0.423194	0.523877	2.10126e-06
ENSG00000174343.5	CHRNA9	1.23158e-07	0.0300098	0.151747	0.0571736	1.00968e-12
ENSG00000174915.11	PTDSS2	2.98744e-06	0.0297014	0.00536454	0.990236	5.74029e-08
ENSG00000175104.14	TRAF6	0.145905	7.94653e-08	3.89281e-05	8.21308e-07	0.002606
ENSG00000175264.7	CHST1	5.00354e-05	6.84242e-07	0.000260054	2.04406e-09	0.0145093
ENSG00000175449.13	RFESD	0.218833	0.00104244	0.216573	3.3454e-07	0.23698
ENSG00000176834.13	VSIG10	0.273825	0.00242741	0.896235	3.5753e-12	0.236438
ENSG00000177994.15	C2orf73	0.268799	0.898219	0.77335	8.10421e-10	0.0254024
ENSG00000182168.14	UNC5C	0.379335	0.0784781	0.407263	3.21404e-09	0.322087
ENSG00000182667.14	NTM	2.28546e-05	4.00272e-08	8.97503e-07	1.17851e-06	0.0410943
ENSG00000182885.16	ADGRG3	9.67652e-05	5.99729e-05	1.04791e-07	1.4622e-06	0.000174692
ENSG00000183077.15	AFMID	5.90758e-08	1.47315e-08	6.12644e-11	0.34253	0.0610832
ENSG00000183439.7	TRIM61	0.0394007	2.16375e-09	4.11205e-05	8.47889e-07	0.0557021
ENSG00000184575.11	XPOT	2.2365e-06	1.00442e-09	1.9319e-06	2.80851e-07	0.288451
ENSG00000184752.12	NDUFA12	0.0194925	0.0070556	0.520749	5.94628e-07	0.122002
ENSG00000186297.11	GABRA5	0.106463	0.00290376	3.13142e-07	0.626447	0.520581
ENSG00000187474.4	FPR3	0.00124174	0.0231848	0.00490159	0.236646	6.0615e-08
ENSG00000187922.13	LCN10	0.0021132	4.78966e-07	1.11617e-07	0.00345712	0.430254
ENSG00000197619.13	ZNF615	2.37951e-08	3.60237e-10	9.8634e-09	0.00014417	0.120065
ENSG00000197769.5	MAP1LC3C	0.0576921	1.52597e-05	7.99249e-05	0.287781	1.57148e-09
ENSG00000203747.10	FCGR3A	8.00357e-07	1.8759e-06	4.85352e-06	0.177127	0.0670592
ENSG00000203805.10	PLPP4	4.85452e-11	0.000146854	0.00167021	0.000317686	6.17599e-16
ENSG00000206527.9	HACD2	0.00757049	0.000561862	0.246532	2.55477e-10	0.0495036
ENSG00000213906.9	LTB4R2	0.603708	0.0210482	9.34224e-07	0.193688	0.365523
ENSG00000213928.8	IRF9	0.408822	0.296808	3.57491e-07	0.845314	0.98082
ENSG00000214338.10	SOGA3	0.00842463	2.17517e-05	0.00454111	1.48628e-09	0.223637
ENSG00000215187.10	FAM166B	0.00194739	8.01912e-07	6.48492e-09	0.00178587	0.791865
ENSG00000221571.3	RNU6ATAC35P	1.35914e-09	1.71849e-05	2.73538e-05	0.000405788	1.58251e-12
ENSG00000221882.2	OR3A2	0.00760236	7.88147e-17	7.24542e-08	5.81399e-12	0.0171081
ENSG00000221887.5	HMSD	0.000102154	9.99838e-05	1.44189e-09	0.0455967	2.62852e-05
ENSG00000226277.1	AC105393.2	0.125428	4.55354e-05	5.20804e-08	0.35755	0.0944277
ENSG00000228216.1	RP11-367F23.1	0.0012338	4.64564e-07	3.18555e-05	6.17717e-12	0.0956591
ENSG00000228484.1	RP11-106M7.1	1.92058e-06	4.896e-07	1.04138e-05	0.000581148	0.0273982
ENSG00000229352.1	AC007563.3	0.13547	0.000362707	4.94095e-13	0.958091	0.512966
ENSG00000230873.8	STMND1	0.0188043	0.306399	0.00236185	0.576646	3.67284e-07
ENSG00000231081.1	RP4-760C5.3	6.84597e-10	5.74036e-13	3.73012e-11	1.02251e-13	0.000765143
ENSG00000232316.1	RP1-124C6.1	0.000101174	7.00296e-05	7.5374e-07	0.0961727	0.118916
ENSG00000233200.1	RP11-324I22.2	0.00325456	0.434931	0.000630128	0.614146	1.05086e-06
ENSG00000233421.4	LINC01783	3.15535e-07	9.81609e-07	9.34638e-06	2.73362e-05	0.000242541
ENSG00000233725.7	LINC00284	0.50812	0.174474	0.114455	0.812614	2.04423e-23
ENSG00000234261.3	RP11-146I2.1	1.82625e-05	1.26916e-06	8.82633e-06	5.2386e-05	0.0444137
ENSG00000237609.1	AF064858.10	0.571519	0.60985	0.297535	0.917974	1.33929e-06
ENSG00000239704.10	CDRT4	0.000434331	1.95881e-06	0.00412374	3.09399e-07	0.0736421
ENSG00000242474.2	AC093627.9	8.83861e-06	0.00661798	0.00126528	0.000470236	1.38855e-08
ENSG00000244355.7	LY6G6D	0.0780198	0.0193468	0.604185	6.47939e-07	0.477938
ENSG00000247077.6	PGAM5	0.414469	0.365269	2.0029e-07	0.872041	0.000384612
ENSG00000249388.1	RP11-834C11.6	0.00403133	0.0798147	9.925e-06	0.420641	5.7573e-10
ENSG00000249740.2	OSMR-AS1	2.46625e-05	0.0177741	0.367095	0.000350931	1.34394e-11
ENSG00000250658.1	RP11-138B4.1	0.00301917	2.79573e-06	0.0350768	1.41605e-07	0.341228
ENSG00000253230.8	LINC00599	9.24626e-05	0.0504314	0.00700298	0.0293262	2.51236e-15
ENSG00000254298.1	CTB-17P3.4	0.463199	0.0190597	0.830782	1.73976e-06	0.229898
ENSG00000254731.1	CTD-2005H7.1	1.63075e-09	3.48549e-07	0.00140872	1.82229e-09	2.09727e-13
ENSG00000255394.4	C8orf49	9.39517e-08	7.76096e-06	3.67479e-05	0.000194166	1.92082e-11
ENSG00000256538.1	RP11-847H18.3	0.244326	0.0958203	0.665535	1.3503e-07	0.358637
ENSG00000258586.1	RP5-1021I20.2	0.128526	0.140776	0.567947	0.210731	2.12498e-10
ENSG00000259747.1	RP11-275I4.2	0.000147182	2.77131e-06	1.60878e-06	0.279601	0.311516
ENSG00000259763.1	LINC02157	4.04573e-09	6.95236e-08	2.5813e-06	1.27407e-06	2.84126e-07
ENSG00000261678.2	SCRT1	1.57441e-11	2.79891e-07	7.70323e-05	0.000327282	6.08871e-06
ENSG00000263884.1	RP11-705O1.8	0.123959	0.700907	0.237451	0.809056	4.17264e-12
ENSG00000265728.1	RP11-883A18.3	0.0134202	0.446984	0.0522318	0.11192	4.48903e-10
ENSG00000267521.1	RP11-87G24.6	0.0124806	0.871749	0.888216	0.074851	1.44469e-10
ENSG00000270638.1	RP3-466P17.1	0.0142768	0.279978	0.019452	9.5085e-05	1.20831e-18
ENSG00000270866.1	RP11-706J10.2	0.0014494	0.00194878	0.323242	2.04185e-07	0.0105756
ENSG00000272537.1	GS1-166A23.1	1.33248e-07	4.63399e-06	1.86775e-05	0.0121644	0.000309543
ENSG00000272745.1	RP5-1007H16.1	0.000130909	0.00199266	0.485862	0.0251892	1.06817e-06
ENSG00000272840.1	RP11-379B18.6	3.71034e-05	1.72892e-05	1.5604e-07	0.0156204	0.000360151
ENSG00000274422.1	LL22NC03-2H8.5	6.87051e-05	1.02995e-07	4.0616e-06	3.96919e-06	0.102261
ENSG00000277901.1	RP5-851M4.1	0.130903	0.00457242	0.534803	5.10034e-07	0.600221
ENSG00000278570.4	NR2E3	0.0415495	0.861215	0.996452	0.6018	4.93422e-07
ENSG00000281706.2	LINC01012	0.000890944	0.000504964	3.98016e-07	0.00186137	0.329918
ENSG00000282881.1	RP11-49P4.7	0.0581136	0.064199	2.1273e-06	0.413789	0.0349703
