# Supplementary material for: Variants in CALD1, ESRP1, and RBFOX1 are associated with orofacial cleft risk
Source: PLoS Genet. 2025 Sep 30;21(9):e1011581. doi: 10.1371/journal.pgen.1011581 (PMC12503292; doi:10.1371/journal.pgen.1011581)
Supplement: S11 Table — Enrichment analyses were conducted separately for each ancestry grouping using the multi-query in g:Profiler. Columns include ancestry group, source, term name, GO id, and adjusted p-values across each phenotype definition. P-values were adjusted to maintain an experiment-wide type 1 error rate of 0.05 within ancestry group using the g:SCS algorithm which accounts for the dependent structure of functionally annotated gene sets. (XLSX) [file pgen.1011581.s011.xlsx]

## Sheet: S11 Table
Ancestry	Source	Term name	Term id	adj p ANY	adj p CL/P	adj p CLP	adj p CLO	adj p CPO
Asian	GO:MF	cytidine kinase activity	GO:0043771	1	1	0.049854	1	1
Asian	GO:MF	uridine kinase activity	GO:0004849	1	1	0.049854	1	1
Central/South American	GO:MF	gamma-tubulin binding	GO:0043015	1	1	1	0.0470882	1
African	GO:CC	side of membrane	GO:0098552	0.0156449	0.328512	1	1	1
